# Supplementary material for: Adaptation to cystine limitation stress confers a targetable lipid metabolism vulnerability in pancreatic ductal adenocarcinoma
Source: Nat Commun. 2025 Dec 31;17:1343. doi: 10.1038/s41467-025-68099-0 (PMC12872613; doi:10.1038/s41467-025-68099-0)
Supplement: Supplementary file 4 — Source Data [file 41467_2025_68099_MOESM4_ESM.xlsx]

## Sheet: Figure 1
Figure 1A.	KPC xenograft; n=10
	Cys (nmol/mg tissues)				Cys2 (nmol / mg tissues)				Cys/Cys2 ratios
sample #	Normal	Tumor		sample #	Normal	Tumor		sample #	Normal	Tumor
1	0.51	0.06		1	0.0027	0.0011		1	187.236	55.2269
2	0.37	0.1		2	0.0019	0.0012		2	194.058	85.1912
3	0.34	0.15		3	0.0029	0.0028		3	117.783	53.618
4	0.34	0.06		4	0.0034	0.0014		4	99.0064	40.9402
5	0.35	0.07		5	0.0023	0.0011		5	155.472	58.4201
6	0.38	0.06		6	0.0047	0.0014		6	81.3624	42.9616
7	0.81	0.07		7	0.0088	0.0012		7	92.6184	63.2726
8	0.82	0.15		8	0.0092	0.0025		8	89.4909	60.3557
9	0.95	0.16		9	0.0053	0.0014		9	178.002	110.22
10	0.35	0.06		10	0.0043	0.0012		10	82.6748	48.0348
Figure 1B.	PDAC patient tissues, n=11
	Cys (nmol/mg tissues)				Cys2 (nmol / mg tissues)				Cys/Cys2 ratios
sample #	Normal	Tumor		sample #	Normal	Tumor		sample #	Normal	Tumor
1	0.253365	0.178413		1	0.0042512	0.0012724		1	59.5984	140.218
2	0.236572	0.201128		2	0.0029853	0.0036524		2	79.2445	55.0675
3	0.221505	0.0859316		3	0.0030157	0.0006584		3	73.4506	130.516
4	0.317416	0.0763863		4	0.0053251	0.0007584		4	59.6076	100.72
5	0.228144	0.221976		5	0.0039876	0.0012573		5	57.2133	176.549
6	0.386782	0.196358		6	0.0062539	0.0012574		6	61.8466	156.162
7	0.276815	0.15239		7	0.0038765	0.0018918		7	71.4086	80.5528
8	0.385565	0.106315		8	0.0044717	0.0011524		8	86.2243	92.2553
9	0.286521	0.164835		9	0.0045902	0.0008286		9	62.4202	198.932
10	0.698317	0.051293		10	0.0098283	0.0002547		10	71.0517	201.386
11	0.249344	0.0234615		11	0.0036905	0.0003585		11	67.5636	65.4472
Figure 1 C	MS imaging
Cys (RU)					Cys2 (RU)					Cys/Cys2 ratios
Normal	PanIN	Tumor	Lymphcytes		Normal	PanIN	Tumor	Lymphcytes		Normal	PanIN	Tumor	Lymphcytes
148.577	99.8656	14.1171	156.698		6.079	5.42797	5.26408	7.39602		24.441	18.3983	2.68179	21.1868
142.874	56.5087	72.4259	139.38		9.99009	18.8229	5.31589	9.29773		14.3016	3.00213	13.6244	14.9908
179.704	52.4748	103.267	197.708		14.9328	8.68071	6.69361	23.2527		12.0342	6.04499	15.4277	8.50258
160.926	101.176	84.8266	212.341		8.97605	16.5091	7.19498	10.5116		17.9283	6.12848	11.7897	20.2007
	123.947	8.55508	580.664			9.07207	2.63204	20.9914			13.6625	3.25036	27.662
	10.8478	27.9809	128.174			11.6371	8.67943	39.1646			0.932171	3.22382	3.27271
	34.001	1.68958	140.587			13.8491	13.1213	12.7313			2.45511	0.128766	11.0426
		16.4951	35.6132				10.6076	17.3685				1.55503	2.05044
		11.3521	54.3783				2.63204	40.5179				4.31303	1.34208
		3.37915	91.0382				8.67943	24.1557				0.389329	3.76881
		59.0014					13.1213					4.49661
		32.0325					10.6076					3.01978
Figure 1E
Time (days)	PANC-1a	PANC-1b	PANC-1c		MiaPaCa-2a	MiaPaCa-2b	MiaPaCa-2c
0	28.7	30.5	31.2		22.4	26.7	24.6
3	5.4	2.2	3		5.4	8.6	5.4
7	6.7	4.1	2.4		5.8	11.4	9.5
14	7.3	6	8.7		20.3	17.6	15.8
21	15.3	13.9	17.4		28.7	33.2	31.6
28	42.3	40.5	45.7		35.6	36.8	39.7
Figure 1F	Cys levels (nmol / mg protein)
MiaPaCa-2					PANC-1				Pan02				KPC
Ctrl	CLs 24h	CLS 48	CLSA		Ctrl	CLS 48	CLSA		Ctrl	CLS 48	CLSA		Ctrl	CLS 48	CLSA
1.24528	0.35452	0.31057	0.47021		0.63	0.04	0.22		4.44	0.08	0.14		0.72	0.07	0.05
0.98059	0.35968	0.28913	0.6323		0.53	0.05	0.19		4.18	0.08	0.14		0.67	0.07	0.05
1.15201	0.33905	0.27092	0.25833		0.63	0.05	0.25		4.75	0.09	0.14		0.64	0.07	0.04
Figure 1 G
	MIA-PACA2 Ctrl			MIA-PACA2 CLSA25			MIA-PACA2 CLSA50					Panc-1 Ctrl			Panc-1 CLSA25
Day 0	0.0653	0.0709	0.0726	0.0784	0.0839	0.0833	0.0751	0.0781	0.0852		Day 0	0.0598	0.0547	0.0515	0.0538	0.0524	0.0509
Day 1	0.0816	0.0813	0.0854	0.1099	0.1157	0.1086	0.1087	0.1166	0.1109		Day 2	0.0615	0.0646	0.0628	0.0626	0.0622	0.0612
Day 2	0.1348	0.1491	0.1477	0.2391	0.2507	0.2457	0.2269	0.2422	0.2367		Day 4	0.0986	0.0974	0.0961	0.12456	0.12936	0.11232
Day 3	0.229	0.2574	0.2581	0.5653	0.5719	0.5848	0.5168	0.5631	0.5561		Day 6	0.2078	0.2213	0.2648	0.4083	0.4146	0.4135
Day 4	0.579	0.5898	0.5622	1.2351	1.2703	1.2918	1.2217	1.2744	1.1859
Day 5	0.8569	0.8537	0.8566	2.8222	3.117	3.0742	2.7382	2.8494	2.8336
Figure 1H
PANC-1								MiaPaCa-2
Days	Control (dox-)			SLC7A11 KD (dox+)				Days	Control			xCT KD
0	0.0931	0.0872	0.0645	0.0929	0.0878	0.1023		0	0.135	0.1428	0.1396	0.1582	0.1432	0.1511
2	0.1134	0.1078	0.0955	0.1484	0.1464	0.1392		2	0.4705	0.4524	0.3947	0.642	0.5941	0.5823
4	0.1909	0.1862	0.1872	0.3451	0.4613	0.3311		4	0.8958	0.7161	0.6761	1.681	1.882	2.0835
6	0.5513	0.5978	0.5372	1.0615	1.2211	0.9344		6	1.6287	2.0445	1.882	2.868	2.7831	2.4681
Figure 1I
PDO1	control	0 hr	11229.6	7604.14	20267.1	10187.8	1506.65	867.88	2460.84	6756.76	5595.57	6756.76	10738.9	1560.64	2057.26	576.655	138.439	1571.01	1571.01	2460.84	3454.2	3145.5	3018.98	2160.15	1506.65	1995.12	627.486	1137.62	1547.76	3950.86	1400.55	1036.76	28019.2	2071.42	1260.81	2421.73	4572.49	10144.1	956.569	1589.22	796.571	1675.89	70777.6	4583.66	4777.52	3891.03	1478.62	1153.96	17246.8
		24hr	98335.2	9494.75	9031.29	11956.5	16531.5	30464.5	58722.6	25406.2	25406.2	22526.4	4261.48	1153.96	547.2	458.595	72035.9	4279.59	2606.69	46718.1	14994.2	35387.3	974.195	4124.92	19542	163221	3566	2279.42	8348.22	10768.5	7377.19	2849.72	12485.4	407.99	1522.05	48724.5	5722.67	159338	93790.1	21396.2	8064.69	14096.2	2827.58	29597.9	14339.3	8046.79	13016.7	13058.6	18048.1
		48hr	62675.5	118516	230002	11214.5	4018.01	171888	83209.4	10694.5	12948.6	7819.96	13747.5	105143	91018.1	25714.8	35753.9	16028.5	4561.35	32606.5	1420.62	262233	37516.4	104943	80546.4	13822.3	8712.56	62781.4	77417.5	94185.8	19045.7	81869.6	51453.5	32977.4	4557.69	201638	180867	17767.8	5603.41	1631.01	1772.09	1260.81	945.606	28528.6	30771.3	44613.8	26250.1	3263.92	23637.5
		72 hrs	89567.7	120229	19758.5	68821.6	488650	1903.26	844.621	538.119	75448.8	2341.38	393775	68465.8	14080	19554.2	1319.06	681.711	239452	154251	207631	39019.7	126221	39709.7	16936.8	33976.4	58126.1	132128	57358.8	128645	266655	152532	144970	873856	19813.1	62347.6	61580.5	2200.71	148002	131686	89487.8	60973.7	56432.2	83530.6	190089	162101	167678	484596	115766
	CLSA-I	0 hr	28938.2	8443.31	87035.5	4974.24	4078.39	1612.72	41017.7	4886.95	13924.1	5536.36	3400.43	2484.95	3668.76	5955.58	2131.39	49549.2	12640.8	1707.75	915.126	8046.79	17281.2	1547.76	1571.01	930.31	2057.26	24138.8	769.839	1571.01	4018.01	2606.69	30638.6	6356.08	1675.89	42138	7234.34	1550.31	117696	3413.78	3723.93	2533.44	16554.4	3838.61	3165.16	11324.7	29687.6	12325.5	2253.08
		24hr	18932.5	10753.6	5615.28	19668.2	10753.6	2705.51	7204.31	35022	41611.4	4837.82	8046.79	65144.7	2177.5	66396.2	919658	74603.1	83336.2	72212.2	5770.73	310237	13348.8	7850.99	44836.1	18736.8	2941.96	29597.9	375000	135310	10537.8	418748	12885.9	198080	191050	37920.4	367036	206562	15742.7	35562.8	50560.2	172819	118209	38228	595637	78208.1	64240.7	114941	10086.2
		48hr	304218	146836	99232.5	95416	546650	2.60064e+06	271537	95823.5	329884	60534.8	81173.6	41712.2	615867	242896	655419	173466	29749.8	21799.9	91369.6	40350.7	35211.8	121553	359337	57634.5	316068	1.18037e+06	25320.8	498784	38167.7	113513	129175	134876	299686	55044	18030.6	68173.9	106461	526265	170031	773542	10532.8	24831.3	27016	25484.7	304218	76762.7	14961.1
		72hr	1.29346e+06	41983.4	72546.7	221988	45026.1	1.08736e+06	67264.8	193470	80277	240949	163696	192606	85173.6	529979	567790	55630.2	212817	37778.2	1.86261e+06	169747	253672	20395	133573	853723	31501.2	33983.7	479192	380416	300790	213669	183929	74236.8	26568.6	165580	22325.4	398774	204891	228146	94439.9	759359	37241	941477	21507.9	84596.1	61377.8	161287	34121
PDO2
	Ctrl	0hr	516.49	4377.75	1731.83	763.734	640.891	385.05	356.23	1130.64	1812.8	2350.27	2903.65	3620.68	7784.69	727.359	1506.65	2724.2	1560.64	3965.04	6951.67	5834.79	597.21	2484.95	3227.54	2023.3	3713.52	2557.81	7643.57	2983.6	5320.75	10621.1	9594.16	5127.3	1623.17	604.706	1375.72	729.325	1584.02	2640.57	3297	12885.9	1428.09	8607.19	3373.69	1571.01	2131.39	863.624	2533.44
		24hr	18932.5	825.695	1571.01	5084.94	2105.63	3400.43	4039.39	897.845	1398.08	9556.35	1718.43	1130.64	6150.74	60842.1	9026.53	1550.31	3430.6	18048.1	20267.1	13058.6	2906.83	2752.27	9045.1	735.387	1400.55	7377.19	10503.6	1881.14	39072.3	1498.98	3950.86	3793.28	19843.2	2702.48	5579.73	2085.64	1460.9	1840.02	6845.62	8046.79	2903.65	2294.18	1398.08	1718.43	1707.75	8172.39	4572.49
		48 hr	11214.5	13185.1	1558.07	26409.3	10793.1	13603.3	4826.41	36913.6	11425	4003.85	4691.42	66504.4	10071.9	3263.92	1420.62	3477.91	190806	7169.85	26595.4	985.263	17448.8	6542.84	6016.41	1707.75	9703.47	4642.96	4886.95	16759.3	4304.95	2359.17	7516.58	19716.7	18873	8060.27	18730.6	8060.27	2932.35	62649	10014.1	4977.95	13795.6	1420.62	23235.8	2533.44	64921.2	4265.13	18736.8
		72hr	1840.02	15765.2	2040.28	2014.8	3227.54	102805	202620	1420.62	55928.3	11015.5	53683.7	4646.66	15480.8	9617.95	97995.5	1212.9	92495.9	11204.6	168626	123235	13747.5	4650.37	4039.39	7320.79	2484.95	10240.9	41983.4	96723.8	143916	2326.52	2951.47	2253.08	81927.4	34236.7	3755.14	15115.5	12464.6	13747.5	811.121	1128.32	5363.52	10694.5	57066.8	37778.2	164918	125908	16845
	CLSA-I	0hr	24753.6	5666.97	1193.93	1623.17	359.378	3741.19	1009.74	3413.78	5643.1	1675.89	460.317	538.119	1560.64	4414.23	811.121	2117.05	567.409	1243.95	904.32	281.635	12038	7359.89	2786.72	7156.96	699.424	1321.5	1282.54	24753.6	5666.97	1193.93	1623.17	359.378	3741.19	1009.74	3413.78	5643.1	1675.89	460.317	538.119	1560.64	4414.23	811.121	2117.05	567.409	1243.95	904.32	281.635
		24hr	6845.62	57745.9	11490.3	1550.31	1571.01	4871.81	10226.5	22760.1	895.694	9325.39	1027.72	19212.4	7797.88	18802.1	6824.37	1003.06	49148.5	47039.9	1812.8	8348.22	2255.96	3376.94	12964.3	2385.92	241992	130304	108827	12901.5	31613.8	10552.5	7608.61	44828	8479.57	5084.94	13048.4	5320.75	20866.2	4304.95	13683.2	54467.7	13560.8	2640.57	2730.41	29597.9	1560.64	94642.7	6347.94
		48 hr	120658	985.263	3484.55	45026.1	241227	120658	33235	14333.8	27371.2	99221.3	39186.3	234869	3400.43	10110.6	4377.75	8140.99	2255.96	351879	249154	35204.3	251855	8280.33	120658	985.263	3484.55	45026.1	241227	120658	33235	14333.8	27371.2	99221.3	39186.3	234869	3400.43	10110.6	4377.75	8140.99	2255.96	351879	249154	35204.3	251855	8280.33	89417.3	6943.25	17051.5
		72hr	48009.7	6756.76	3566	10086.2	11591	14090.8	1840.02	2493.98	31649.1	99562.6	60842.1	359779	13016.7	60842.1	27512.7	16457.7	692723	69930.9	15314.3	14333.8	122271	72555.8	38959.2	1.21344e+06	59278.3	10694.5	5774.64	57298.6	406545	5414.36	13859.6	46694.1	315976	167641	76904.9	145368	25649.4	497668	53987.1	7819.96	3403.83	32499.1	267433	9405.31	15475	20523.1	241713
Figure 1J
PANC1
RSL3 (nM)	Ctrl			CLSA-50			CLSA-25
2048000							7.64	8.17	7.94
1024000							9.08	9.76	10.59
512000							11.17	12.16	12.33
256000							14.47	15.43	15.67
128000							20.23	20.63	22.2
64000							28.95	29.97	32.87
32000							45.9	52.59	50.98
16000				7.06	7.56	7.34	66.14	65.42	67.57
8000				8.4	9.02	9.79	81.37	75.96	76.08
4000				10.33	11.24	11.4	79.55	76.77	79.86
2000	4.14	4.75	4.98	13.38	14.27	14.48	87.02	86.52	85.73
1000	4.33	4.85	5.07	18.71	19.07	20.52	94.46	95.79	95.08
500	4.35	4.92	5.58	26.76	27.71	30.39	100.5	99.81	99.19
250	6.7	7.25	7.39	42.44	48.62	47.14	114.32	104.29	101.14
125	17.33	18	16.03	65.04	67.11	70.71
62.5	51.43	48.91	42.18	83.39	83.05	82.44
31.25	96.94	93.07	84.51	91.74	91.49	91.09
15.625	96.6	94.56	89.26	94.48	95.89	89.13
7.8125	98.78	97.61	94.12	101.14	98.19	99.43
3.90625	101	98	98.22	101.7	99.47	96.52
MiaPaCa-2
RSL3 (nM)	Ctrl			CLSA50			CLSA25
16000	1.15	1.82	2.1	1.57	0.3	1.54	10.7	9.8	9
8000	1.37	1.92	1.87	2.15	1.8	1.2	13.3	14.8	14.4
4000	2.45	1.22	1.3	3.19	2.5	3.47	30	32.6	29.4
2000	2	1	2.5	4	4	2.7	54.3	55.2	53
1000	6.9	6.8	7.4	8.2	3.4	6.8	62.6	60.9	66.6
500	10	9.8	10.4	18.2	17.6	16.4	73.4	71.8	74.8
250	27.7	30.8	26.2	46.2	42.3	41.9	86.1	86.6	85.9
125	56	54.2	58.6	67.6	68.5	66.8	91.03	91.23	91.29
62.5	72.1	70.6	74	93.24	93.22	93.11	92.27	93.84	91.77
31.25	86.3	87.5	87.9	96.82	96.23	96.38	93.25	93.99	94.09
15	93.7	92.7	94.2	96.14	96.08	96.59	96.27	96.5	96.57
7.5	94.8	94.44	94.35	96.95	97.35	97.13	96.21	97.12	95.22
0	96.6	96.6	97.62	97.36	97.66	97.58	96.13	95.89	96.07
Figure 1K
RSL3 (nM)	Ctrl			CLSA-I
31.75	105.346	97.1223	99.4901	99.9626	97.6922	103.413
62.5	88.7437	92.0863	91.5663	107.195	95.4343	98.2413
125	82.8868	89.4502	84.6344	95.9211	100.172	94.6495
250	74.4105	68.4293	72.8047	97.2761	91.0546	95.6403
500	26.9557	31.6914	30.1597	89.0249	85.4189	92.8164
1000	20.2376	26.3771	22.6114	81.2223	83.0613	86.2175
2000	18.7704	21.1416	18.3245	72.3263	67.5689	78.7862
4000	20.3445	13.5483	16.9235	43.849	47.3069	46.5445
8000	13.27	10.4185	11.9361	29.6173	29.8785	26.7674
16000	11.7018	10.0194	11.2244	16.736	18.1901	19.4996
32000	10.7217	10.0824	10.8154	15.8996	15.8914	18.4989
Figure 1 L
Ctrl	CLSA 50
1.28	1.65
1.28	1.54
1.02	2.34
1.17	1.25
1.23	1.37
0.82	1.84
1.22	1.34
1	1.48
1.48	1
0.8	1.57
Figure 1N
Ctrl	CLSA 50
0	5
0	4
3	3
5	3
3	5
0	4
0	0
0	5
3	4
0	3
Figure 1O
Days	Ctrl								CLSA-25
0	38500000	3460000	6480000	20800000	1440000	16900000	35500000	29700000	14000000	344000	28800000	47500000	33600000	729000	222000	19200000
7	457000	14600000	43500000	59600000	20200000	892000	36600000	41100000	408000000	1670000	5000000	40500000	2550000	6170000	269000000	500000000
14	160000	202000	164000	2400000	213000	213000	239000	232000	277000000	552000	76600000	144000000	215000000	8373000	504000000	244000000
21	364000	263000	252000	524000	289000	306000	300000	378000	271000000	1629600	358000000	726000000	626000000	105000000	1080000000	597000000
Figure 1P
Ctrl	CLSA
0.44	4.02
2.07	1.55
1.55	2.33
1.75	6.5
1.28	5.41
2.06	3.33
1.02	6.3
0.77	6.69
Figure 1 Q
Days	Ctrl						CLSA-I
0	12.7021	10.0233	6.6308	15.8326	13.0293	7.49583	13.4736	8.329	14.67	8.87663	11.2039	7.09453
14	81.353	51.7743	51.9052	46.4579	5.66535	39.9498	87.2405	42.6746	126.42	39.1812	91.8423	98.9235
28	94.8037	80.1009	91.505	83.375	18.7393	74.3828	225.195	140.657	114.163	159.67	164.493	163.106
42	125.457	76	142.443	103.804	109.188	158.935	411.892	498.15	296.227	340.784	296.227	250.312
Figure 1R	Tumor weight (g)
Ctrl	CLSA-I
0.19	0.47
0.24	0.46
0.17	0.48
0.15	0.29
0.2	0.3
0.1	0.32
[truncated: 148 more columns]

## Sheet: Figure 2
Figure 2A
Cys M+4 fractions
Time (hrs)	Ctrl						CLSA25
0	0	0	0				0.0632	0	0.0803	0
2	0.681	0.773	0.692	0.545	0.692	0.696	0.543	0.522	0.523	0.552	0.525	0.592
4	0.664	0.595	0.727	0.634	0.66	0.677	0.396	0.43	0.438	0.441	0.358	0.242
Figure 2B
GSH M+4
Time (hrs)	Ctrl						CLSA25
0	0.000186	0	0	0			0.00198	0.000805	0.000128
2	0.108	0.114	0.107	0.12	0.115	0.118	0.142	0.15	0.145	0.146	0.148	0.151
4	0.214	0.215	0.231	0.238	0.209	0.218	0.192	0.2	0.207	0.204	0.205	0.207
GSSG M+4
Time (hrs)	Ctrl						CLSA25
0	0.00721	0.00715	0.00757				0.0131	0.0101	0.00838
2	0.197	0.221	0.21	0.221	0.213	0.214	0.268	0.251	0.256	0.257	0.27	0.265
4	0.357	0.361	0.389	0.368	0.346	0.348	0.341	0.313	0.339	0.32	0.331	0.348
GSSG M+8
Time (hrs)	Ctrl						CLSA25
0	0	0.000271	0				0.000162	0.000256	0
2	0.0137	0.0156	0.0146	0.016	0.0145	0.0137	0.0223	0.0232	0.0226	0.0236	0.0269	0.0227
4	0.052	0.0562	0.0663	0.0572	0.0512	0.0577	0.0476	0.0363	0.0444	0.0443	0.0456	0.0452
Figure 2C
Alanine M+4
Time (hrs)	Ctrl						CLSA25
0	0	0	0				0	0	0
2	0.000834	0.000954	0.000761	0.000737	0.000823	0.000763	0.000184	0	7.21e-05	0	8.5e-05	0.000126
4	0.000489	0.000496	0.000396	0.000581	0.000552	0.000447	0.000136	8.69e-05	6.6e-05	0.000127	0.000141	0
Figure 2D	Aconitase activity (mU/min/mg)
MiaPaCa-2								KPC								Pan02
	Ctrl			CLSA25					Ctrl			CLSA25					Ctrl			CLSA25
ACO1	2.95077	3.16043	3.3701	1.07515	0.863245	1.35769	0.000388915	ACO1	5.42145	5.86414	5.12633	1.44667	1.49982	1.60611	5.58447e-05	ACO1	3.66925	3.59377	3.74474	1.7223	1.89912	2.07594	9.03911e-05
ACO2	2.53144	2.46155	2.7411	1.42833	1.5696	1.49896	0.000320218	ACO2	1.63405	1.73243	1.87999	0.543206	0.596351	0.649496	0.000120762	ACO2	1.17833	1.21607	1.21607	0.89714	0.720319	0.95608	0.00862167
Figure 2G		OCR (pmol/min/mg protein)
MiaPaCa2										PANC-1
Time (minutes)	Ctrl				CLSA					Time (minutes)	Ctrl				CLSA
1.38152	323.478	373.568	427.612	329.632	300.114	315.12	285.108	324.123		1.38152	353.75	367.832	334.796	379.286	280.907	278.428	286.239	294.335
9.89203	311.071	378.727	414.539	226.466	286.795	301.135	272.455	309.739		9.89203	378.741	393.933	364.132	392.903	290.672	295.227	300.706	310.147
18.4019	324.396	376.634	424.684	194.584	281.666	295.749	267.582	304.199		18.4019	382.686	398.845	370.724	395.377	295.747	296.37	307.578	316.81
27.0188	217.87	217.702	340.391	225.568	173.309	181.975	164.644	187.174		27.0188	234.912	244.67	220.529	255.951	222.491	222.732	223.118	236.802
35.5282	235.046	245.889	358.885	239.711	174.679	183.413	165.945	188.653		35.5282	238.943	252.248	228.537	262.606	228.516	229.324	229.915	245.702
44.0383	229.641	265.186	357.1	246.82	177.968	186.867	169.07	192.206		44.0383	237.595	250.043	225.77	262.887	232.594	232.15	235.784	248.841
52.6517	626.162	681.61	721.237	625.336	323.287	339.451	307.123	349.15		52.6517	421.803	408.526	428.633	397.548	301.524	331.549	337.965	306.227
61.1657	553.605	580.414	642.7	551.151	320.136	336.143	304.129	345.747		61.1657	396.815	374.727	405.269	391.786	295.608	329.433	326.042	304.227
69.6803	525.871	534.812	600.772	505.029	290.259	304.772	275.746	313.479		69.6803	395.592	363.553	399.281	382.097	281.312	313.16	306.371	292.277
78.2883	121.77	129.958	147.754	109.124	110.548	116.075	105.02	119.392		78.2883	150.904	156.161	148.168	178.3	157.316	167.041	169.036	166.17
86.8006	125.917	137.268	149.756	116.813	112.89	118.534	107.246	121.921		86.8006	157.687	162.873	156.266	176.901	169.174	178.688	177.344	176.923
95.3068	118.023	129.305	142.157	115.723	109.136	114.593	103.679	117.867		95.3068	158.678	163.651	160.305	183.243	170.782	183.868	183.884	183.608
Pan02										KPC
Time (minutes)	Ctrl				CLSA					Time (minutes)	Ctrl				CLSA
1.38152	472.057	473.829	485.809	457.843	402.783	339.497	394.327	377.976		1.38152	304.607	302.118	302.577	305.898	278.589	277.687	267.199	265.062
9.89203	452.765	461.082	464.99	439.046	410.654	356.627	394.99	387.829		9.89203	311.1	277.174	307.733	312.149	241.493	253.565	247.269	253.22
18.4019	450.128	466.295	461.954	437.269	413	372.011	402.205	398.071		18.4019	307.41	315.183	322.732	319.236	262.25	219.264	244.423	240.885
27.0188	165.049	163.797	140.448	133.17	141.921	140.635	133.941	131.143		27.0188	115.873	130.533	138.611	155.962	131.374	162.225	150.412	120.488
35.5282	174.876	166.905	146.796	144.01	151.601	155.722	150.673	147.449		35.5282	119.201	126.149	136.849	151.731	137.83	132.263	129.873	122.812
44.0383	175.965	167.395	149.391	145.58	155.396	160.132	154.203	151.279		44.0383	116.184	126.537	135.881	150.417	139.252	138.308	135.786	137.274
52.6517	770.495	888.008	974.841	832.375	597.045	655.548	570.75	606.408		52.6517	484.862	470.367	469.148	474.554	415.759	392.288	333.485	351.342
61.1657	800.053	910.365	905.077	858.939	611.909	698.756	613.677	634.134		61.1657	501.226	508.54	489.478	475.982	428.167	401.312	325.917	368.055
69.6803	831.982	953.604	824.248	887.915	652.548	758.55	649.52	664.747		69.6803	511.02	528.134	497.087	493.98	383.393	390.706	379.987	375.718
78.2883	100.686	80.4653	67.0512	65.5737	75.1909	77.4091	76.3887	66.439		78.2883	63.1787	80.0542	90.2448	107.029	92.0392	116.728	84.0594	73.5943
86.8006	124.016	123.841	93.687	92.2411	87.1031	92.5109	91.0427	82.7909		86.8006	70.1773	86.1715	98.0588	109.873	102.626	111.898	95.7193	85.2869
95.3068	133.133	118.813	98.6983	96.7155	88.3392	94.0125	94.375	88.3735		95.3068	72.5896	86.1689	97.8205	111.019	97.7259	61.645	98.4092	88.4889
Figure 2H		ECAR (pmol/min/mg protein)
MiaPaCa2										PANC-1
Time (minutes)	Ctrl				CLSA					Time (minutes)	Ctrl				CLSA
1.38152		5.81991	6.25437	7.25199		9.62791	10.2682	10.0586		1.38152	7.98764	8.72838	8.96165	6.21871	18.829	18.3127	13.8838	15.9118
9.89203		5.89614	5.628	6.77298		10.9425	10.7495	10.7269		9.89203	6.93451	8.38989	9.26141	6.74509	18.022	19.2472	14.4867	19.1628
18.4019		5.78563	4.6909	6.23925		9.76786	9.85779	9.73696		18.4019	7.40582	9.60706	9.79767	7.95122	20.5502	18.9335	8.81789	9.67561
27.0188		25.6649	26.2686	29.5092		44.6839	39.1305	45.914		27.0188	82.1891	86.6671	90.1277	82.0284	116.956	113.983	109.595	116.128
35.5282		23.4158	25.0237	26.9195		46.557	40.3517	46.4676		35.5282	84.6499	86.9783	87.8661	80.65	117.414	117.216	114.213	114.06
44.0383		22.1775	24.4128	25.4877		44.6551	38.7598	47.5774		44.0383	79.3924	80.0808	79.0875	74.7133	107.419	106.055	102.46	101.074
52.6517		29.8751	32.0102	33.9212		49.0353	45.5696	47.4595		52.6517	104.685	106.461	113.69	103.224	171.659	165.265	161.685	158.407
61.1657		27.3974	29.9867	31.1773		48.543	46.3179	47.075		61.1657	107.496	104.503	116.64	105.822	167.514	165.62	164.202	157.555
69.6803		28.4249	32.6055	32.885		47.946	44.8953	46.1312		69.6803	106.649	110.983	113.65	108.983	163.565	164.377	160.702	161.262
78.2883		11.191	13.4852	13.8959		21.7349	19.7606	19.5693		78.2883	67.0918	72.1535	72.1894	64.8755	79.356	90.9453	81.0057	87.5861
86.8006		5.87996	7.3756	7.15387		14.3945	12.3933	13.1819		86.8006	50.1562	53.4885	51.1672	48.739	61.5662	65.8558	59.2509	62.5479
95.3068		4.65777	6.03643	5.88063		11.8887	11.2936	11.6982		95.3068	42.2647	44.4634	41.9637	41.5933	50.9268	56.1214	48.6413	53.5486
Pan02										KPC
Time (minutes)	Ctrl				CLSA					Time (minutes)	Ctrl				CLSA
1.38152	16.0355	16.9585	17.5146	17.5823		23.9999	22.9234	22.7635		1.38152	31.4088	23.3402	28.133	29.3307	36.181	41.1144	35.1167	47.6573
9.89203	14.6824	17.2644	9.44296	15.6573		22.2088	20.3647	24.4352		9.89203	26.274	25.088	24.363	26.3431	35.0049	40.6339	34.1547	45.9056
18.4019	12.3165	10.1735	15.2009	11.1815		21.3183	19.4341	23.2737		18.4019	23.8508	26.4572	23.8596	26.1544	32.9295	42.1965	34.1816	45.9866
27.0188	43.9969	46.3481	45.7888	40.0223		46.4933	43.9929	46.3239		27.0188	87.7479	85.4117	78.0261	79.3688	104.688	110.437	108.778	111.276
35.5282	42.7749	44.1923	46.2741	42.3433		45.1961	47.1399	44.5204		35.5282	69.4204	68.4233	63.6679	65.6487	94.9783	99.3495	103.697	103.13
44.0383	38.1854	33.5715	37.6259	35.4343		43.233	46.9774	43.7174		44.0383	63.0956	64.4586	62.0187	65.0751	85.9485	93.0773	96.6895	93.3938
52.6517	47.6171	51.5954	53.7034	57.5677		140.731	134.532	138.014		52.6517	97.2104	95.6315	98.1973	96.7166	158.962	139.015	163.243	143.435
61.1657	45.5586	46.4396	58.1421	50.6542		138.605	132.756	136.297		61.1657	93.8768	99.0073	91.8103	90.069	141.054	137.131	158.998	146.074
69.6803	43.9146	46.1239	46.6708	48.0921		134.653	128.292	133.785		69.6803	90.0315	93.8452	85.7905	84.3555	139.539	134.233	162.551	148.677
78.2883	28.8081	28.3822	30.5578	29.5547		43.9315	38.0188	44.7756		78.2883	56.0341	64.415	50.3488	49.6161	61.2011	49.8453	67.7302	58.1837
86.8006	10.8423	10.5304	14.6806	11.0313		21.6295	20.103	22.3038		86.8006	36.7735	41.0106	31.5976	32.2255	41.7994	32.982	46.0001	36.4988
95.3068	6.33103	6.3926	9.09941	5.9837		14.476	14.9803	15.6218		95.3068	30.9203	33.2801	27.5407	28.6064	36.0965	28.8703	39.3578	35.0529

## Sheet: Figure 3
Figure 3D	C13 isotope labeling fractions											Figure 3G
FBP M+6	CLSA25					Ctrl						MiaPaCa-2								PANC-1
0	0.00219	0.00195	0.00154	0.00159	0.00116	0.257	0.145	0.0984	0.0561	0.0488			CLSA25			Ctrl					CLSA25			Ctrl
5	0.664	0.705	0.724	0.716	0.724	0.392	0.508	0.529	0.574	0.572		dATP-nega	0.992933	1.2784	-0.0986916	-0.240649	-1.00662	-0.92537		dGDP	0.981	0.855	0.901	-0.911	-0.91	-0.915
10	0.751	0.727	0.74	0.717	0.73	0.591	0.596	0.581	0.564	0.578		dTTP-nega	1.51775	1.72807	-0.493345	-0.487148	-0.998091	-1.26724		IDP	0.958	0.947	0.829	-0.888	-0.858	-0.987
30	0.754	0.758	0.748	0.754	0.748	0.55	0.551	0.548	0.587	0.56		dGDP-nega	1.0404	1.24509	0.190825	0.392336	-0.952266	-1.91639		CMP	0.864	0.914	0.954	-0.945	-0.806	-0.982
60	0.757	0.75	0.755	0.762	0.756	0.572	0.57	0.569	0.554	0.568		GDP-nega	0.535386	0.564847	0.211375	-0.152103	0.0464573	-1.20596		ADP	1.02	0.8	0.91	-0.882	-0.886	-0.963
360	0.79	0.786	0.793	0.79	0.79	0.534	0.512	0.527	0.508	0.514		CTP-nega	1.69089	0.950755	-0.124064	0.436194	-1.3685	-1.58528		UDP	0.996	0.924	0.797	-0.902	-0.741	-1.07
												dGTP	0.686842	0.608703	-0.158597	0.176937	-0.585639	-0.728246		AMP	0.922	0.716	1.08	-0.905	-1.02	-0.791
												dCDP-nega	1.7413	1.27939	-0.704979	-0.158807	-0.847673	-1.30923		GDP	0.577	0.921	1.19	-0.896	-0.838	-0.951
F6P M+6	CLSA25					Ctrl						ADP-nega	1.01005	1.11998	0.0752437	0.672518	-0.945054	-1.93274		IMP	1.29	0.635	0.728	-0.956	-1	-0.694
0	0.000234	-0.000112	-6.43e-05	-0.000112	-8.28e-05	0.00199	0.000536	0.000255	0.000117	6.04e-05		ATP-nega	1.22214	1.19093	-0.276011	0.557247	-1.24319	-1.4511		UMP	0.987	0.847	0.81	-0.422	-1.16	-1.07
5	0.814	0.844	0.839	0.788	0.807	0.911	0.813	0.843	0.922	0.883		UTP-nega	0.775927	0.567262	-0.389894	0.794292	-0.7606	-0.986986		ATP	1.01	0.971	0.618	-0.68	-0.536	-1.38
10	0.845	0.828	0.821	0.899	0.88	0.881	0.796	0.897	0.828	0.904		dCTP-nega	0.866937	1.05515	-0.901778	0.537637	-0.74873	-0.809216		dGTP	1.03	0.693	0.825	-0.422	-0.654	-1.47
30	0.894	0.865	0.846	0.891	0.895	0.766	0.757	0.775	0.817	0.807		GTP-nega	-0.570839	1.56995	-0.0772691	1.47176	-0.937096	-1.45651		dTDP	1.15	0.251	1.1	-0.441	-0.815	-1.24
60	0.896	0.877	0.892	0.909	0.928	0.575	0.7	0.75	0.607	0.756		CDP-nega	1.57034	-0.387641	-0.442547	1.66147	-0.909966	-1.49165		CDP	0.936	1.43	0.0912	-0.944	-0.61	-0.902
360	0.924	0.864	0.92	0.91	0.931	0.818	0.631	0.609	0.72	0.821		dCMP	-0.248197	-0.2523	0.868162	-0.439973	-0.797963	0.870271		dCDP	0.336	1.05	1.05	-0.682	-1.45	-0.311
												dTMP	-1.00811	0.37248	0.658112	1.17474	-1.2982	0.100975		GMP	0.671	0.184	1.59	-0.81	-0.843	-0.79
												dUTP-nega	0.808977	0.396874	-1.34495	1.65528	-0.191617	-1.32457		dUTP	0.566	1.63	-1.14	-0.665	-0.501	0.109
2PG/3PG M+3	CLSA25					Ctrl						dTDP-nega	0.0799257	0.180182	-0.864584	2.01743	0.416604	-1.82955		GTP	-0.231	0.232	1.01	0.675	0.158	-1.84
0	0.00698	0.00524	0.00398	0.00424	0.00304	0.0224	0.00747	0.00433	0.00343	0.00353		CMP	0.0829517	-0.398877	-0.108339	1.05064	-0.432881	-0.193496		dCTP	-0.669	0.58	-0.374	0.0392	-1.2	1.62
5	0.762	0.788	0.792	0.631	0.624	0.594	0.663	0.636	0.79	0.63		UMP	-0.509091	-0.811599	-0.328018	2.05843	0.530633	-0.940359		dTMP	-0.544	-0.234	0.236	-0.678	-0.692	1.91
10	0.807	0.812	0.791	0.788	0.836	0.651	0.378	0.577	0.631	0.665		IMP	-0.563552	-1.39432	0.0597139	1.60592	0.379213	-0.0869796		UTP	-1.1	-0.643	0.987	1.05	-0.939	0.644
30	0.825	0.808	0.814	0.821	0.832	0.619	0.627	0.619	0.636	0.642		AMP	-0.554682	-1.29628	-0.191594	1.46334	0.760444	-0.181233		dUMP	0.261	-1.35	-0.911	-0.126	1.06	1.06
60	0.849	0.821	0.866	0.849	0.862	0.669	0.68	0.676	0.658	0.671		dGMP	-1.24304	0.113501	-1.5311	1.27056	1.24814	0.141934		dATP	-0.782	-0.552	-0.781	0.629	1.74	-0.251
360	0.873	0.882	0.872	0.884	0.884	0.689	0.721	0.704	0.42	0.715		dAMP	-0.397953	-0.693334	-1.08565	1.37968	0.562002	0.235258		dCMP	-1.27	-0.649	-0.296	0.812	-0.0916	1.49
												dTMP-nega	-0.954705	-0.471814	-0.972655	1.42734	0.866922	0.104908		dAMP	-1.29	-1.09	-0.0815	1.06	0.805	0.607
PEP M+3	CLSA25					Ctrl						GMP	-0.745208	-1.34195	-0.896279	0.855396	0.568624	1.55942		CTP	-0.759	-0.955	-0.858	1.06	1.26	0.25
0	0.0124	0.00569	0.0119	0.00951	0.0052	0.00339	0.000144	0.000693	0.000785	0.00106		dUMP-nega	-1.01664	-0.643935	-1.04273	0.907651	1.01714	0.778513		dTMP	-0.877	-0.919	-0.872	1.28	0.576	0.815
5	0.772	0.783	0.757	0.751	0.842	0.624	0.501	0.512	0.658	0.676
10	0.782	0.763	0.772	0.842	0.836	0.617	0.542	0.513	0.638	0.561
30	0.868	0.821	0.808	0.841	0.883	0.526	0.541	0.521	0.675	0.614
60	0.883	0.883	0.859	0.895	0.886	0.589	0.627	0.691	0.624	0.692
360	0.888	0.921	0.918	0.912	0.869	0.743	0.723	0.689	0.727	0.735
Pyruvate M+3	CLSA25					Ctrl
0	0.0067	0.00405	0.00254	0.00376	0.00384	0.0104	0.0172	0.0231	0.012	0.0082
5	0.51	0.507	0.485	0.431	0.51	0.267	0.267	0.277	0.246	0.293
10	0.422	0.46	0.475	0.51	0.428	0.325	0.312	0.31	0.448	0.303
30	0.726	0.595	0.591	0.608	0.562	0.436	0.347	0.42	0.326	0.394
60	0.708	0.71	0.668	0.729	0.728	0.541	0.503	0.435	0.512	0.505
360	0.824	0.784	0.815	0.829	0.818	0.657	0.702	0.706	0.69	0.699
Figure 3E
R5P M+5	CLSA25					Ctrl
0	0.0157	0.00933	0.00992	0.00979	0.00514	0.00533	0.00154	0.00297	0.00296	0.00138
5	0.302	0.372	0.422	0.384	0.505	0.164	0.174	0.101	0.112	0.087
10	0.418	0.408	0.439	0.297	0.303	0.107	0.147	0.106	0.229	0.115
30	0.43	0.465	0.375	0.42	0.323	0.161	0.116	0.118	0.159	0.143
60	0.346	0.372	0.471	0.464	0.395	0.14	0.158	0.151	0.159	0.125
360	0.623	0.661	0.648	0.679	0.695	0.407	0.364	0.469	0.322	0.443
PRPP M+5	CLSA25					Ctrl
0	0.0473	0.17	0.196	0.251	0.153	0.0551	0.077	0.0632	0.0684	0.0682
5	0.346	0.206	0.268	0.252	0.266	0.0948	0.17	0.108	0.0948	0.0891
10	0.4	0.415	0.451	0.377	0.338	0.0978	0.149	0.0896	0.159	0.0643
30	0.379	0.371	0.451	0.51	0.381	0.202	0.178	0.241	0.13	0.13
60	0.363	0.497	0.568	0.364	0.453	0.234	0.102	0.141	0.115	0.11
360	0.505	0.575	0.579	0.52	0.549	0.169	0.273	0.373	0.229	0.287
IMP M+5	CLSA25					Ctrl
0	0.022	0.0346	0.0436	0.0413	0.048	0.00823	0.0169	0.0248	0.044	0.0243
5	0.437	0.364	0.402	0.462	0.505	0.124	0.366	0.213	0.118	0.163
10	0.518	0.552	0.551	0.522	0.514	0.191	0.423	0.0601	0.255	0.225
30	0.503	0.339	0.674	0.593	0.545	0.535	-0.232	0.418	0.326	0.309
60	0.46	0.494	0.551	0.615	0.524	0.476	0.563	0.216	0.369	0.273
360	0.822	0.86	0.834	0.901	0.873	0.431	0.416	0.425	0.475	0.499
UMP M+5	CLSA25					Ctrl
0	0.00591	0.00212	0.00162	0.00157	0.00256	0.00401	0.00404	-0.00134	0.0082	0.00295
5	0.00455	0.00915	0.00807	0.0118	0.00871	0.00995	0.00973	0.0144	0.00809	0.00937
10	0.0195	0.023	0.0164	0.0225	0.0285	0.032	0.0252	0.0311	0.0277	0.0327
30	0.0632	0.0848	0.0421	0.0485	0.0374	0.0425	0.0188	0.0398	0.0553	0.061
60	0.101	0.0808	0.0763	0.0712	0.0853	0.08	0.0999	0.00373	0.0818	0.0979
360	0.377	0.383	0.377	0.38	0.378	0.281	0.31	0.308	0.288	0.27

## Sheet: Figure 4
Figure 4 D	G6PD staining intensity
Patient #	Normal		Tumor
1	1		3
2	0		2
3	0		3
4	0		1
5	0		2
6	0		2
7	0		1
8	0		2
9	0		2
10	0		2
11	0		2
12	0		1
13	0		2
14	0		3
15	0		1
16	1		2
17	0		1
18	0		2
Figure 4 F	Sucrose gradient polysome profiling trace					Figure 4G	Distribution of mRNA in different fractions
	UV abs (RU)					G6PD				PGLS
Fraction #	CLSA	Ctrl				Fraction #	Ctrl	CLSA25		Fraction #	Ctrl	CLSA25
0.0766684	42.464					1	8.54397	0.240083		1	1.26697	0.072887
0.366196	42.464					2	14.8012	0.148759		2	4.76348	0.000315
0.384291	184.574					3	28.6978	0.524219		3	16.1525	1.18172
1.45192	184.333					4	9.65683	22.4589		4	18.0833	43.8753
1.46399	173.234					5	10.949	36.756		5	39.9722	36.6601
1.48812	158.275					6	8.58959	30.093		6	17.4631	11.4747
1.53637	139.938					7	8.54641	4.23796		7	0.136003	2.19772
1.57859	132.218					8	10.2152	5.5411		8	2.16251	4.53726
1.62685	125.462
1.65701	121.119
1.70526	121.843					PGD				PGD
1.74748	129.805					Fraction #	Ctrl	CLSA25		Fraction #	Ctrl	CLSA25
1.78971	139.456					1	0.444449	0.037445		1	0.111503	0.0850176
1.83193	142.11					2	6.74482	0.007274		2	0.000530563	1.50037
1.87415	140.662					3	50.7717	1.64044		3	0.799482	63.1151
1.94653	130.77					4	23.3113	41.9918		4	34.489	19.5595
1.98876	122.325					5	9.73333	26.6387		5	44.2007	7.5822
2.04304	117.741					6	5.73313	18.899		6	13.7204	6.13352
2.09733	117.5					7	2.16847	5.22159		7	2.8612	1.5893
2.13352	118.948					8	1.0928	5.56375		8	3.81722	0.434993
2.19987	117.5
2.24209	114.605
2.30241	113.64					Figure 4H		Nucleotide levels (pmol / mg protein)
2.41702	137.043
2.53162	149.107					dATP				dGTP				dCTP				dTTP
2.61607	149.831					Control	CLSA	CLSA siG6PD 1#		Control	CLSA	CLSA siG6PD 1#		Control	CLSA	CLSA siG6PD 1#		Control	CLSA	CLSA siG6PD 1#
2.70654	171.304					63.507	183.396	89.743		34.342	101.157	50.36		62.096	143.582	72.339		273.973	758.209	438.56
2.74274	183.609					63.575	183.396	90.771		35.315	99.664	49.563		64.027	137.164	68.638		268.082	692.91	338.046
3.08655	183.609					59.151	186.418	87.918		33.753	105.933	46.71		58.151	144.701	65.964		222.329	722.761	316.452
3.11068	170.58					62	180.784	88.792		35.753	102.724	49.177		62.534	136.343	65.167		263.288	794.03	295.116
3.1529	151.278					65.603	191.007	91.44		33.904	98.955	53.445		64.425	142.425	65.861		256.301	668.657	310.026
3.21322	132.459
3.24941	123.773
3.32179	111.709					Figure 4I		Nucleotide levels (pmol / mg protein)
3.4002	102.058					dATP				dGTP				dCTP				dTTP
3.44243	98.4394					Control	CLSA	CLSA siG6PD 1#		Control	CLSA	CLSA siG6PD 1#		Control	CLSA	CLSA siG6PD 1#		Control	CLSA	CLSA siG6PD 1#
3.50275	96.5092					74.121	186.117	130.465		53.015	68.932	36.259		56.73	169.709	124.768		225.493	633.333	523.472
3.53894	97.4743					76.379	190.485	143.154		58.417	66.764	40.342		58.502	196.764	134.694		262.789	854.693	571.149
3.58719	120.395					76.179	181.845	137.262		55.302	65.469	38.753		59.931	173.592	132.005		287.654	717.152	563.325
3.61735	137.526					78.122	182.395	117.897		55.859	69.126	34.89		59.646	182.201	120.147		259.074	629.45	520.049
3.6837	139.392					74.007	189.385	135.868		48.5	66.731	39.902		53.029	180	130.342		246.356	698.058	526.65
3.71989	178.783
3.75005	179.507					Figure 4J		NADPH/NADP+ ratios
3.8164	169.374					MiaPaCa-2				PANC-1
3.87672	147.418					Control	CLSA	CLSA siG6PD 1#		Control	CLSA	CLSA siG6PD 1#
3.90085	136.078					0.889275	2.03051	1.25976		1.43178	2.10225	1.58912
3.96116	122.084					0.821013	2.07233	1.29814		1.59267	2.22909	1.67111
4.02148	111.951					0.866432	2.26558	1.28111		1.01913	2.20997	1.4822
4.09386	104.954					0.758566	1.8985	1.01585		1.46454	2.31979	1.75744
4.13006	103.747					0.895974	2.15647	1.19812		1.46252	2.23914	1.58285
4.15418	104.954
4.20244	126.427
4.25069	152.243
4.28688	169.374
4.30498	174.923
4.32307	176.37
4.3653	174.682
4.39546	165.272
4.44974	146.694
4.498	129.081
4.55831	115.087
4.58244	113.157
4.6307	112.433
4.68498	128.599
4.73324	147.177
4.7634	161.412
4.79356	166.478
4.82372	168.65
4.84784	165.513
4.88403	152.002
4.94435	134.389
4.97451	125.462
5.02277	118.706
5.05896	118.465
5.10721	131.494
5.14943	146.211
5.17356	151.037
5.19166	152.484
5.22182	151.519
5.25197	145.005
5.28213	135.595
5.33642	123.29
5.35452	120.636
5.40277	119.43
5.43896	128.357
5.47515	133.424
5.50531	135.595
5.53547	134.63
5.58976	125.221
5.61992	118.706
5.68023	116.294
5.73452	119.189
5.77674	118.465
5.83103	111.951
5.87928	108.332
5.98183	103.747
6.06627	98.1981
6.29548	84.6868
6.43421	77.4486
6.81422	54.2864
7.0193	44.3942
7.21232	38.6037
7.51391	34.0195
7.76121	33.2957
7.94217	38.6037
8.09296	44.1529
8.31614	44.6355
8.40662	51.3911
8.479	50.6673
8.52726	52.8388
8.56345	82.2741
8.67805	55.4928
8.78059	54.2864
0.13125		41.15
0.36625		42.15
0.3665		183.76
1.23375		183.759
1.27375		169.35
1.30175		147.35
1.35775		129.13
1.41575		110.35
1.469		102.75
1.51975		103.25
1.57025		101.1
1.64975		105.7
1.668		111
1.797		127.11
1.84025		128.55
1.89125		126.25
1.96375		115.25
2.03625		112.37
2.16375		142.55
2.22375		145.05
2.33875		125.35
2.40875		110.35
2.46175		108.05
2.59875		128.85
2.72125		146.19
2.81625		151.65
2.88625		164.75
2.91375		183.85
3.26125		184.15
3.30375		173.15
3.41875		154.95
3.56375		143.65
3.70125		137.05
3.79625		150.95
3.85325		165.45
3.89625		168.25
3.96875		151.55
4.00625		140.25
4.09125		122.05
4.17125		113.35
4.25875		107.65
4.32375		108.15
4.43125		128.95
4.45375		133.85
4.49875		134.64
4.60375		111.05
4.66875		99.25
4.74125		94.63
4.81125		93.15
4.90875		108.25
4.93625		110.35
4.98125		110.05
5.08125		91.55
5.17125		84.15
5.23625		84.45
5.29625		90.05
5.35125		91.05
5.46375		77.15
5.55875		74.25
5.61875		75.35
5.68625		75.05
5.78875		66.55
5.88625		65.35
6.10125		57.95
6.36625		51.65
6.85125		40.85
7.11875		36.95
7.50125		34.25
8.04875		32.45
8.38625		31.95
8.66875		35.55
9.06625		42.35
9.27875		51.35
9.37875		49.45
9.48125		54.05
9.75375		53.45

## Sheet: Figure 5
Figure 5A	drug screening cell death in CLSA-25 MiaPaCa-2 cells			Figure 5B		Viability (%)							Figure 5C		Viability (%)																								, S5G-I
Compound name	Compound #	Cell death (%)		MiaPaCa-2																																				log2 FC(Lom./Veh.)	negative log10(p value)
SRT1720 hydrochloride	816	0.934457		Lomitapide (uM)	Ctrl			CLSA25					PDO1																										Carnitine C14:0	0.665614	3.13045
Bardoxolone Methyl	815	0.932584		0.78125	106.227	101.463	93.1877	74.8746	72.623	62.5648			Lomitapide (uM)	Ctrl			CLSA-I																						Carnitine C15:1	0.254437	1.47509
Lomitapide	814	0.929128		1.5625	103.297	90.3866	96.6719	25.9462	35.4037	31.3531			0	100	100	100	100	100	100																				Carnitine C18:0	0.268557	1.37654
Darapladib	813	0.926431		3.125	53.4275	63.9498	58.9184	8.75513	8.98232	9.47666			0.048828	101.166	107.809	98.4316	101.82	97.8258	103.927																				Carnitine C18:1	0.246758	1.58214
Celastrol	812	0.924826		6.25	51.8577	58.5684	49.714	8.43593	7.97898	8.8166			0.097656	105.517	104.266	95.576	98.6703	92.9909	100.809																				Carnitine C2:0	0.273542	1.29877
PFK158	811	0.915463		12.5	46.3108	35.8934	39.3136	8.16234	8.88677	8.58086			0.195313	102.567	101.534	97.9414	85.7394	90.4629	92.5604																				Carnitine C22:1	0.445763	1.70001
Gimeracil	810	0.880685		25	9.57614	9.82236	9.8804	8.29913	8.69565	8.67515			0.390625	98.7208	91.1922	88.501	54.4588	60.8159	59.6121																				Carnitine C4:0	0.821919	2.32623
Metadoxine	809	0.870519		50	10.0994	10.0836	10.1924	8.02554	9.07788	9.19378			0.78125	85.0505	87.6827	84.2348	35.9916	36.0591	34.9424																				Carnitine C6-2OH	-0.72253	3.07711
L-Glutamine	808	0.866774		100	10.3611	10.7628	10.4004	8.57273	10.0812	8.91089			1.5625	72.433	81.8661	72.6037	22.3009	16.0525	25.7159																				CE(16:0)	-0.86166	2.46574
Y320	807	0.863296		0.25	96.18	98.91	102.1	99.6965	104.32	100.759			3.125	65.1584	65.7036	68.6016	12.1158	13.4323	12.576																				CE(16:1)	-0.72316	1.66304
Choline Fenofibrate	806	0.858213		0.125	99.07	104.35	103.28	99.4734	104.257	109.648			6.25	50.422	44.7655	42.6544	11.8326	12.9312	11.0609																				CE(17:1)	-0.67405	2.64487
Acetovanillone	805	0.85206		0.0625	96.43	105.3	108.91	96.6262	94.8322	100			12.5	8.88879	10.9492	10.3823	8.68619	8.68588	9.06682																				CE(20:3)	-1.16142	1.50303
URMC099	804	0.849117											25	8.10999	8.62933	8.57947	8.79326	8.94015	8.72372																				CE(22:1)	-1.11325	1.87975
Roflumilast	803	0.844302											50	7.57048	8.25544	8.42177	8.94177	8.96226	8.00693																				CE(22:3)	-1.21951	1.50693
Pioglitazone hydrochloride	802	0.842964																																					CE(22:4)	-1.4146	1.76858
TOFA	801	0.840289		MiaPaCa-2																																			CE(22:5)	-0.96319	1.69739
JZL184	800	0.834938		Mevastatin (uM)	Ctrl			CLSA25					PDO2																										CE(24:1)	-1.20042	3.02684
L-Arginine	799	0.834671		0	0.99739	0.998956	1.00365	1.02685	0.980022	0.993133			Lomitapide (uM)	Ctrl			CLSA-I																						CE(24:4)	-1.42246	1.44365
Trimetazidine dihydrochloride	798	0.833333		0.78125	0.980167	0.930063	0.923278	0.957078	0.88216	0.567973			0	100	100	100	100	100	100																				CE(24:5)	-0.93791	1.33962
Mitiglinide calcium	797	0.831996		1.5625	0.950939	0.920668	0.926409	0.685032	0.697674	0.774934			0.048828	95.5889	99.1927	91.1287	96.9718	98.3434	96.8234																				CE(26:1)	-1.06508	2.10271
8-Methoxypsoralen	796	0.828785		3.125	0.879436	0.931106	0.894572	0.57406	0.634462	0.731856			0.097656	99.0202	95.8506	95.9932	92.7177	92.7875	102.472																				Cer(d22:1/26:0)	0.997367	1.67109
Gypenoside XVII	795	0.826378		6.25	0.835595	0.898747	0.939457	0.538474	0.482285	0.612923			0.195313	92.5519	99.3604	91.1329	83.3931	85.8541	85.9582																				CerP(d18:1/18:1)	-0.53489	1.70373
Pemetrexed acid	794	0.825575		12.5	0.780271	0.718685	0.708246	0.363353	0.396597	0.349774			0.390625	94.2879	94.821	89.5413	78.3067	74.6288	73.9615																				Chenodeoxycholic acid	0.969148	2.17984
Felodipine	793	0.820225		25	0.648225	0.588727	0.620564	0.314656	0.288435	0.277665			0.78125	85.1405	81.6707	80.367	29.9008	30.7768	30.2795																				DG(16:0_18:1)	-0.49068	1.5103
AT13148	792	0.81969		50	0.609603	0.505741	0.483299	0.29499	0.273919	0.230841			1.5625	75.0335	67.2529	70.5569	23.5115	23.1071	27.0226																				DG(18:0_20:4)	-0.58472	2.2729
HA130	791	0.814072		100	0.515136	0.537578	0.425365	0.201342	0.180272	0.230841			3.125	49.0507	44.0761	52.4941	15.1504	16.048	16.2109																				DG(O-20:0_22:4)	-0.81095	1.61597
Miransertib	790	0.811932											6.25	29.3247	27.5525	28.7348	15.0544	10.3295	13.4293																				FFA(16:1)	0.541118	2.2183
CCF642	789	0.809524											12.5	14.327	13.3414	13.1171	15.5346	13.5139	12.6828																				FFA(19:1)	0.550109	2.17052
Troglitazone	788	0.807384		MiaPaCa-2									25	13.3065	12.5614	12.221	13.4475	12.2254	12.9707																				FFA(22:3)	0.208749	1.71134
Disulfiram	787	0.804708		SRT1720 (uM)	Ctrl			CLSA25					50	12.0584	12.1363	12.8227	12.1607	12.3696	12.2276																				FFA(24:6)	0.431765	1.6097
STF31	786	0.804531		0	0.972849	1.04819	0.978958	1.02685	0.980022	0.993133																													LNAPE(22:6/N-18:2)	0.550844	2.15991
Elvitegravir	785	0.802836		0.78125	0.960631	0.97794	0.880706	0.816607	0.88216	0.708444																													LNAPE(22:6/N-20:1)	0.860076	2.85069
Bestatin hydrochloride	784	0.801766		1.5625	0.964195	0.978449	0.829798	0.557203	0.587639	0.544092			Figure 5E		BLI luminescence (RU)																								LPA(22:5)	0.363407	1.35271
Triclosan	783	0.800963		3.125	0.785508	0.888342	0.928559	0.111441	0.118932	0.110972																													LPC(0:0/17:0)	0.948277	2.78562
Niflumic acid	782	0.799625		6.25	0.694892	0.770745	0.752418	0.103481	0.10629	0.120337			Time (days)	CLSA						CTRL						CLSA+LOMITAPIDE						CTRL+LOMITAPIDE							LPC(0:0/18:1)	0.56039	1.94898
GSK2981278	781	0.797485		12.5	0.231122	0.219922	0.27643	0.09037	0.088965	0.090838			0	0	0	0	0	0	0	0	0	0	0	0	0	0	0	0	0	0	0	0	0	0	0	0	0		LPC(0:0/18:2)	0.578036	1.99599
Mexiletine hydrochloride	780	0.79374		25	0.124215	0.152214	0.139488	0.086624	0.087092	0.084751			7	1.06	0.85	0.63	0.91	1.06	0.45	0.86	1.3	0.76	0.85	0.63	0.55	0.62	0.55	0.64	0.55	0.46	1.02	0.64	0.66	0.51	0.59	0.52	0.4		LPC(0:0/19:0)	0.806072	1.70047
Empagliflozin	779	0.79267		50	0.123706	0.117597	0.109961	0.086156	0.086624	0.084283			14	2.75	1.59	1.07	2.31	2.09	1.86	1.33	1.58	1.18	1.24	0.89	0.74	0.73	0.53	0.77	0.8	0.84	1.22	0.87	0.73	0.85	1.21	0.97	0.82		LPC(0:0/20:0)	0.655029	2.5116
BAY876	778	0.790262		100	0.09418	0.09418	0.095707	0.086156	0.085688	0.086624			21	7.79	6.97	4.98	5.32	6.4	5.98	3.67	4.02	2.89	2.79	2.34	2.18	1.69	1.26	1.52	1.46	1.83	2.15	1.56	1.92	2.08	1.69	1.92	1.78		LPC(0:0/20:1)	1.22252	1.50783
Vitamin B12	777	0.788925																																					LPC(15:0/0:0)	0.363093	1.68031
Avasimibe	776	0.785447																																					LPC(16:0/0:0)	0.82026	2.75562
Fexaramine	775	0.780631		MiaPaCa-2									Figure 5F		Tumor weight			Figure 5I		TG levels (fold)																			LPC(16:1)	0.563566	3.24238
Dalcetrapib	774	0.779294		Darapladib (uM)	Ctrl			CLSA25					Ctrl	CLSA	Ctrl+Lom.	CLSA+Lom.		PANC-1			MiaPaCa-2																		LPC(17:0/0:0)	0.746692	1.53545
TG101209	773	0.779026		0	0.99739	0.998956	1.00365	1.02685	0.980022	0.993133			0.47	0.62	0.21	0.23		veh	lom		veh	lom																	LPC(17:1)	0.50965	1.3814
Gemfibrozil	772	0.776083		0.78125	1.02766	0.960334	0.811065	0.778211	0.817543	0.758077			0.36	0.88	0.27	0.25		1.01927	0.533748		1.07405	0.669117																	LPC(18:0/0:0)	0.759746	2.64718
Lotamilast	771	0.774211		1.5625	0.99739	0.83977	0.844468	0.71734	0.788513	0.84236			0.43	0.7	0.27	0.31		0.821486	0.633408		0.986334	0.767863																	LPC(18:1/0:0)	0.659775	2.7147
Fluticasone propionate	770	0.772071		3.125	0.701461	0.655532	0.670668	0.512252	0.460278	0.40924			0.44	0.75	0.33	0.29		1.15925	0.519339		0.939611	0.564216																	LPC(18:2/0:0)	0.492679	2.53125
Leflunomide	769	0.770465		6.25	0.620564	0.622651	0.61952	0.321679	0.272046	0.277197			0.36	0.51	0.32	0.19																							LPC(19:1)	0.831191	1.82784
NQ301	768	0.76244		12.5	0.408664	0.409186	0.395616	0.23131	0.187763	0.226627			0.38	0.49	0.31	0.29																							LPC(20:0/0:0)	0.669666	2.1144
Itraconazole	767	0.760835		25	0.254697	0.199896	0.18737	0.08756	0.084283	0.085688																													LPC(20:1/0:0)	0.853056	3.13254
Kaempferitrin	766	0.755217		50	0.203027	0.151879	0.151879	0.086624	0.086156	0.088497																													LPC(20:2/0:0)	0.64905	3.13501
StemRegenin 1	765	0.750401		100	0.114823	0.126305	0.113257	0.102076	0.062276	0.097393																													LPC(20:3)	0.99038	2.46781
Mangostin	764	0.748796																																					LPC(20:4)	0.778653	2.15056
PFK015	763	0.745318		Figure 5K		LDs per cell						Figure 5M		Lipid labeling (RU)																									LPC(20:5)	0.988111	2.26498
Silmitasertib	762	0.741841		Panc-1			MiaPaCa-2					PANC-1				MiaPaCa-2																							LPC(22:1/0:0)	0.72676	2.95714
Dichlorphenamide	761	0.738095		Vehicle	Lomitapide		Vehicle	Lomitapide				Lom. (nM)	TG	OA		Lom. (nM)	TG	OA																					LPC(22:2)	0.53463	1.32924
FH535	760	0.733012		7	15		23	16				0	1	0.045461		0	1	0.443499																					LPC(22:4/0:0)	0.588195	1.96015
Salicylanilide	759	0.731942		5	2		11	11				32.5	1.09819	0.00915		32.5	1.21268	0.251614																					LPC(22:5/0:0)	0.734423	2.38016
ASP9521	758	0.731675		15	11		4	18				125	1.17397	-0.04257		125	1.01053	0.267177																					LPC(22:6)	0.732951	2.58956
L-(-)-Fucose	757	0.729802		18	9		27	13				250	0.887199	-0.08307		250	0.847991	0.226645																					LPC(24:2)	0.603345	2.67195
Swertiamarin	756	0.729267		27	4		25	7				500	0.557047	-0.04517		500	0.603006	0.414084																					LPC(26:1)	0.699195	2.01628
STF118804	755	0.726592		24	2		18	4				1000	0.286195	0.030436		1000	0.5921	0.721792																					LPC(O-14:0)	0.552379	2.22709
Mevastatin	753	0.720171		19	0		7	7				2000	0.190946	1		2000	0.380884	1																					LPC(O-16:0)	0.694184	2.87065
Nampt-IN-1	754	0.720171		3	9		13	3																															LPC(O-16:1)	0.249295	1.57058
Carfilzomib	752	0.718299		27	10		6	12																															LPC(O-18:0)	0.621146	2.65673
Oprozomib	751	0.718019		16	6		17	25																															LPC(O-18:1)	0.706751	2.04351
Sitagliptin	750	0.714018		9	5		37	21																															LPC(O-20:0)	0.362569	2.39122
Febuxostat	749	0.711878		14	12		26	14																															LPC(O-20:1)	0.750803	1.45705
ML348	748	0.710121		8	8		33	8				Figure 5N		viability %																									LPC(O-22:0)	0.241073	1.70579
Merimepodib	747	0.707865		11	8		16	11					Mia-PaCa2									Panc-1																	LPC(O-22:1)	0.706406	1.84632
ML346	745	0.703585		26	9		12	9				Palmitate	Vehicle			500 nM Lomitapide					Palmitate	Vehicle			500 nM Lomitapide														LPE(0:0/18:0)	0.612294	3.0798
Nicotinic acid	746	0.703585		9	11		8	25				300	25.35	24.4	21.57	10.52	9.86	10.14			300	17.08	19.82	18.9	22.16	22.35	21.89												LPE(0:0/20:3)	0.245025	1.29411
Bindarit	744	0.70305		18	10		17	11				150	55.05	57.29	54.41	24.05	16.48	14.55			150	45.05	35.45	41.08	19.32	25.71	20.71												LPE(16:0/0:0)	0.783735	3.35804
Isosilybin	743	0.702782		21	6		16	16				75	91.71	78.92	87.41	19.48	24.87	22.2			75	69.23	64.78	74.19	26.72	27.37	32.23												LPE(16:1)	0.291896	1.47751
CD437	742	0.70198		6	11		13	2				37.5	85.44	89.85	90.37	22.71	18.67	24.81			37.5	93.33	100	98.19	30.2	30.07	29.44												LPE(18:0/0:0)	0.635741	2.37466
MK8617	741	0.700642		23	1		2	11				18.75	98.99	100	100	51.2	41.01	44.42			18.75	100	100	100	76.39	83.01	80.19												LPE(18:1/0:0)	0.585192	1.98189
Diflorasone	740	0.687801		13	2		28	3				9.375	92.88	86.53	100	48.94	55.26	52.94			9.375	100	100	90.96	88.58	76.62	84.81												LPE(20:0)	0.478425	2.15736
Sitogluside	739	0.686463		15	5		25	14				4.6875	100	100	98.87	60.05	60.64	59.72			4.6875	98.48	100	100	91.38	89.06	85.01												LPE(20:1/0:0)	0.621398	3.66091
CHS 828	738	0.685126		21	15		19	7				0	100	100	100	100	100	100			0	100	100	100	100	100	100												LPE(22:1)	0.417772	2.34082
GNE617	737	0.682718		28	17		22	12																															LPE(22:4)	-0.27348	1.64915
Calcium folinate	736	0.67924		17	21		20	9																															LPE(P-16:0)	0.375338	1.66186
ACY738	735	0.678705																																					LPE(P-17:0)	0.301857	1.39915
KPT9274	734	0.67603																																					LPE(P-18:1)	0.354754	1.53704
TTP 22	733	0.667469		Figure 5J																																			LPI(20:3)	0.337217	1.91851
Pamidronate disodium salt	732	0.662119																																					MG(22:5)	0.725288	1.43982
IC261	731	0.659176		MiaPaCa2			Panc1					Figure 5O	NBD-TG levels (RU)						Figure 5P		cell death (%)																		MGDG(16:1_20:4)	-0.51224	1.67173
P7C3	729	0.658909		Vehicle	Lomitapide		Vehicle	Lomitapide											MiaPaCa-2																				PC(15:0_20:3)	0.368354	1.60907
Salvianolic acid B	730	0.658909		23	16		7	15				Lom. (nM)	TG							ctrl			clsa25																PC(20:1_22:6)	0.876897	1.65654
Higenamine Hydrochloride	728	0.652755		11	11		5	2				0	1						ctrl si	4.91	2.14	2.27	6.88	7.47	7.04														PC(20:2_20:4)	1.18586	2.34394
Fluvastatin sodium salt	727	0.645532		4	18		15	11				62.5	0.829128						dgat1 si	12.8	7.62	12.2	44.2	42.8	45.4														PC(O-16:1_20:4)	0.277464	1.55462
ZLN005	725	0.64366		27	13		18	9				125	0.670534						dgat2 si	16.6	15.5	16.9	50.7	51.1	49.9														PC(O-16:1_20:5)	0.206016	1.59706
Ethaverine hydrochloride	726	0.64366		25	7		27	4				250	0.674574						dgat1 and 2 si	19.7	20.6	19.7	53.5	56.8	56.6														PE(15:0_20:4)	0.640588	1.32677
Ledipasvir acetone	724	0.643392		18	4		24	2				500	0.710108																										PE(16:1_16:1)	0.331647	1.62729
VR23	723	0.640717		7	7		19	0				1000	0.574728						Panc1																				PE(16:1_22:6)	0.26558	1.70807
PX12	722	0.634296		13	3		3	9				2000	0.562587							ctrl			clsa25																PE(18:0_16:2)	0.979447	1.37308
Choline chloride	721	0.633761		6	12		27	10				4000	0.286888						ctrl si	2.79	2.41	2.18	3.49	3.68	3.24														PE(18:0_18:3)	0.558972	1.72605
Ketoconazole	720	0.633494		17	25		16	6											dgat1 si	3.28	3.79	3.05	8.82	9.69	9.89														PE(18:0_20:5)	0.564114	2.91492
Bexarotene	719	0.632959		37	21		9	5											dgat2 si	5.77	5.57	5.93	15.2	19.7	19.2														PE(18:1_20:2)	0.231344	1.41584
Prednisolone phosphate sodium	718	0.631354		26	14		14	12											dgat1 and 2 si	8.04	8.62	8.16	50	47.7	54.7														PE(18:1_20:3)	0.298706	1.35653
Atovaquone	717	0.630284		33	8		8	8																															PE(19:1_20:4)	0.578523	1.57216
TRC 051384	716	0.630016		16	11		11	8																															PE(20:1_20:4)	0.472413	1.33397
Rotenone	714	0.628678		12	9		26	9																															PE(20:1_20:5)	0.836338	2.96829
CP-640186 hydrochloride	715	0.628678		8	25		9	11																															PE(20:4_14:0)	0.319153	1.33873
BMS986020	713	0.628411		17	11		18	10																															PE(20:5_16:1)	0.874429	1.39353
AZ33	712	0.627608		16	16		21	6																															PE(20:5_18:2)	0.64673	1.79383
D-Mannose	711	0.627073		13	2		6	11																															PE(22:6_18:0)	0.277086	2.64191
Amprolium Hydrochloride	710	0.622258		2	11		23	1																															PE(22:6_20:1)	0.361593	2.1473
Etodolac	709	0.62092		28	3		13	2																															PE(O-16:1_16:1)	0.331352	1.37298
Miglitol	708	0.619048		25	14		15	5																															PE(O-16:1_20:3)	0.490504	1.59303
JNJ42165279	707	0.615035		19	7		21	15																															PE(O-16:1_22:5)	0.413639	2.3116
Rosavin	706	0.6145		22	12		28	17																															PE(O-18:1_20:4)	0.388464	1.40374
Tauroursodeoxycholic Acid	705	0.611557		20	9		17	21																															PE(O-18:2_18:2)	0.24743	1.74111
Honokiol	704	0.610754																																					PE(P-16:0_16:0)	-0.40837	1.81104
Demethylzeylasteral	703	0.607812																																					PE(P-16:0_20:4)	-0.80068	3.28975
Lovastatin	702	0.607277																																					PE(P-16:0_22:5)	0.266088	1.3477
Lesinurad	701	0.606742																																					PE(P-18:0_20:5)	0.599729	1.89257
Glycochenodeoxycholic Acid	700	0.604869																																					PE(P-18:1_16:1)	0.314742	1.37929
PF-2545920	699	0.601926																																					PE(P-18:1_20:3)	0.318169	1.77199
Selonsertib	698	0.601659																																					PE(P-18:1_20:5)	0.259516	1.35981
Alda-1	697	0.599251																																					PE(P-18:2_18:1)	0.461138	2.12327
Tropifexor	696	0.598181																																					PG(14:0_16:1)	0.926692	1.80311
Succinobucol	695	0.596843																																					PG(16:1_18:2)	0.698293	1.38228
Linagliptin	694	0.594971																																					PG(17:0_18:0)	0.866951	1.60327
LCZ696	693	0.59283																																					PG(18:0_18:1)	0.55135	1.33763
Telaprevir	692	0.592563																																					PG(19:0_20:1)	0.958156	1.33153
Pimobendan	691	0.591461																																					PG(19:2_20:4)	0.889275	1.44664
Pitavastatin calcium	690	0.586945																																					PG(20:0_22:6)	1.1052	1.338
TAK875	689	0.586677																																					PG(20:1_18:1)	0.518947	1.53685
Ramatroban	688	0.586142																																					PG(21:0_20:4)	1.05245	1.59051
AHU377 calcium salt	687	0.583735																																					PG(22:0_20:5)	1.33152	1.97344
Triptolide	686	0.583539																																					PG(22:0_22:6)	1.14506	1.3033
KC7F2	685	0.5832																																					PI(13:1_18:1)	-0.53432	1.51488
XEN445	684	0.581594																																					PI(15:0_17:1)	0.431032	3.5421
Betrixaban maleate	683	0.576779																																					PI(15:0_19:2)	0.268098	1.51419
GW501516	682	0.574371																																					PI(15:0_21:0)	0.580363	1.48132
IOX 2	681	0.573836																																					PI(16:0_16:0)	0.517923	1.99984
Guanethidine Monosulfate	680	0.573301																																					PI(16:0_16:1)	0.472064	2.02582
Mesalamine	679	0.562333																																					PI(16:0_20:4)	0.288404	2.10294
Dorsomorphin dihydrochloride	678	0.560995																																					PI(16:0_22:4)	0.403266	1.74864
LW6	677	0.56046																																					PI(18:0_21:2)	0.74558	3.42447
Hexylresorcinol	676	0.55832																																					PI(18:1_22:5)	0.367746	2.00354
Quinacrine dihydrochloride	675	0.55725																																					PI(18:1_22:6)	0.415166	2.59807
Voglibose	674	0.556982																																					PMeOH(16:0_18:2)	1.26272	1.75902
L755507	673	0.55404																																					PS(15:0_16:1)	1.31782	2.30879
Magnolol	672	0.552167																																					PS(16:0_16:1)	0.34968	2.51309
Erastin	671	0.551899																																					PS(16:0_22:6)	0.49167	2.12728
L-Lactic acid	670	0.549759																																					PS(16:1_17:1)	0.815214	1.34951
Simvastatin	669	0.546281																																					PS(16:1_18:1)	0.328197	2.10599
Daprodustat	668	0.544141																																					PS(17:1_22:6)	0.655933	2.25361
Canagliflozin	667	0.539861																																					PS(18:0_20:0)	0.657561	1.72372
Beta-Lapachone	665	0.538523																																					PS(18:0_20:5)	0.569583	1.74261
Vidofludimus	666	0.538523																																					PS(18:0_22:6)	0.315371	1.54951
Proadifen hydrochloride	664	0.536918																																					PS(18:1_22:6)	0.37823	1.86477
BIIB021	663	0.535581																																					PS(19:1_20:4)	0.901034	2.37705
Olprinone	662	0.532905																																					PS(20:0_20:4)	0.519255	1.33181
Milrinone	661	0.530765																																					PS(20:0_22:6)	0.65638	2.69022
(R)-Etomoxir sodium salt	660	0.52809																																					SM(d18:0/14:0)	-0.15634	1.46687
Mometasone furoate	659	0.527822																																					SM(d18:1/21:1)	0.217606	1.77392
Furazolidone	658	0.52702																																					SM(d18:1/23:1)	-0.10802	1.75182
MBX2982	657	0.524077																																					SPH(d18:0)	0.495674	2.10724
7-Dehydrocholesterol	656	0.522472																																					TG(13:0_18:1_22:6)	-0.57937	1.66473
Nelfinavir Mesylate	655	0.521669																																					TG(14:0_16:0_20:4)	-0.60472	2.23953
Cobicistat	654	0.517121																																					TG(14:0_16:1_18:1)	-0.37381	1.75226
Vildagliptin	653	0.515249																																					TG(14:0_17:1_18:2)	-1.29488	1.89855
Loteprednol etabonate	652	0.514179																																					TG(14:0_18:2_18:2)	-0.48323	1.547
VAS2870	651	0.511503																																					TG(15:0_16:0_18:1)	-0.60848	2.03877
Bortezomib	650	0.504815																																					TG(15:0_16:1_18:1)	-0.70505	1.93857
DMOG	649	0.50107																																					TG(15:0_17:0_19:2)	-0.50978	2.00361
Exherin trifluoroacetate	648	0.500803																																					TG(15:0_18:1_20:4)	-0.7574	2.01845
Tretinoin	647	0.49893																																					TG(16:0_14:1_18:2)	-0.69828	1.96293
Bifendatatum	646	0.49786																																					TG(16:0_16:1_18:3)	-0.44922	1.34158
Ro 3306	645	0.497325																																					TG(16:0_16:1_22:3)	-1.1722	3.14354
Chlorpropamide	644	0.497057																																					TG(16:0_16:1_22:5)	-0.34359	1.68124
UK371804	643	0.495185																																					TG(16:0_17:0_18:0)	-0.5416	1.51524
T0901317	642	0.492242																																					TG(16:0_17:0_22:5)	-0.64983	1.32254
ML355	641	0.491707																																					TG(16:0_18:0_20:4)	-0.58033	2.05615
CPI613	640	0.489032																																					TG(16:0_18:1_20:1)	-0.50225	3.47724
MK3903	639	0.488229																																					TG(16:0_18:1_20:4)	-0.57536	1.3203
Eflornithine hydrochloride Monohydrate	638	0.486089																																					TG(16:0_18:1_22:0)	-0.30806	2.16315
LXR623	637	0.481541																																					TG(16:0_18:1_22:4)	-0.60292	2.04387
3,5-Dihydroxybenzoic acid	636	0.480203																																					TG(16:0_18:1_22:5)	-0.85301	2.85822
L-Methionine	635	0.476726																																					TG(16:0_18:1_22:6)	-0.7348	1.49352
Omarigliptin	634	0.476458																																					TG(16:0_18:1_24:4)	-0.76225	1.72311
Carbidopa Hydrate	633	0.474853																																					TG(16:0_18:2_20:4)	-0.61044	1.54118
Gossypol acetic acid	631	0.474318																																					TG(16:0_20:2_22:6)	-0.69452	2.03706
Proguanil hydrochloride	632	0.474318																																					TG(16:1_16:1_24:5)	-0.65019	1.37098
Mafenide hydrochloride	630	0.473042																																					TG(16:1_17:1_18:1)	-0.57174	2.00839
Ginsenoside F1	629	0.47298																																					TG(16:1_18:1_18:3)	-0.41032	1.32157
Deferasirox	628	0.472178																																					TG(16:1_18:1_20:3)	-0.69819	1.60439
XL388	627	0.471288																																					TG(17:0_18:1_18:2)	-0.50916	2.03355
XL652	626	0.467439																																					TG(17:0_18:1_22:5)	-0.84273	1.29431
Atorvastatin Calcium	625	0.464419																																					TG(17:1_17:1_24:6)	-0.80393	1.98928
D-Pantothenic acid sodium salt	624	0.464152																																					TG(17:1_18:1_18:1)	-0.59928	1.75723
Carbimazole	623	0.460139																																					TG(17:1_18:1_18:2)	-0.27233	1.56119
Colchicine	622	0.456929																																					TG(17:1_18:2_18:2)	-1.37377	1.42378
VER49009	621	0.455056																																					TG(18:0_18:1_20:4)	-0.70975	1.43026
Anagrelide	620	0.452648																																					TG(18:0_18:1_22:3)	-0.72528	1.52175
Diethylcarbamazine citrate	619	0.452113																																					TG(18:0_18:1_22:4)	-0.57935	1.36158
Metformin hydrochloride	618	0.451846																																					TG(18:0_18:1_22:6)	-0.65427	1.42122
Beta-Tetralone	617	0.451487																																					TG(18:0_18:2_20:2)	-0.47585	2.11053
Emricasan	616	0.450241																																					TG(18:0_18:2_20:3)	-0.7134	2.28081
Probucol disuccinate	615	0.449973																																					TG(18:0_18:2_20:4)	-0.54232	2.71994
XMD16-5	614	0.447833																																					TG(18:0_18:3_20:2)	-0.9305	1.97263
Torcetrapib	613	0.44489																																					TG(18:0_20:4_22:6)	-0.7985	1.58118
Rifabutin	612	0.444623																																					TG(18:1_16:2_20:5)	-1.60119	1.66775
Halobetasol Propionate	611	0.44382																																					TG(18:1_18:1_19:1)	-0.48417	1.31363
L-778123 hydrochloride	610	0.430177																																					TG(18:1_18:1_22:4)	-0.62332	1.684
Epalrestat	609	0.424024																																					TG(18:1_18:1_22:6)	-0.71327	1.762
Acetohexamide	608	0.414393																																					TG(18:1_18:1_24:1)	-0.22449	1.32299
Casanthranol	607	0.413858																																					TG(18:1_18:2_18:3)	-0.30226	1.7699
Elafibranor	606	0.411182																																					TG(18:1_18:2_20:0)	-0.47261	1.41687
SNX2112	605	0.410915																																					TG(18:1_18:2_20:1)	-0.65702	2.02364
Osalmid	604	0.41038																																					TG(18:1_18:2_20:4)	-0.5291	1.44386
Tranylcypromine (2-PCPA) hydrochloride	603	0.399946																																					TG(18:1_18:2_22:3)	-0.59667	1.63907
AEBSF hydrochloride	601	0.396201																																					TG(18:1_18:2_22:4)	-0.7458	2.8633
Odanacatib	602	0.396201																																					TG(18:1_18:2_22:6)	-0.54364	2.46079
Pirinixic Acid	600	0.395934																																					TG(18:1_20:2_22:4)	-0.60633	1.36646
Ticagrelor	599	0.395131																																					TG(18:2_18:2_22:1)	-0.61684	1.52489
GSK1292263	598	0.393526																																					TG(18:2_18:2_22:4)	-1.59727	1.80037
GLPG1690	597	0.390583																																					TG(18:2_20:3_22:5)	-0.54815	2.50228
Coumarin	596	0.384698																																					TG(19:1_18:2_18:2)	-0.82104	1.34965
3-Ureidopropionic acid	595	0.382825																																					TG(20:0_20:4_22:6)	-1.17867	1.37215
N6022	594	0.379347																																					TG(20:1_18:2_18:0)	-0.51123	2.09855
Levosimendan	593	0.378277																																					TG(22:0_18:1_18:1)	-0.29109	1.46569
Benazepril hydrochloride	592	0.376722																																					PC(O-18:1_22:1)	-0.20406	1.29144
Clofibric acid	591	0.375067																																					CE(20:2)	-0.95647	1.29046
Lamivudine	590	0.372927																																					PG(16:0_22:6)	0.620592	1.28931
Dutasteride	589	0.371589																																					PE(O-18:0_20:5)	0.419169	1.28822
Telotristat Etiprate	588	0.369371																																					PI(18:0_22:6)	0.370579	1.28548
Isoprenaline hydrochloride	587	0.368111																																					PS(16:0_16:0)	-0.51075	1.28509
Prednisone	586	0.367309																																					TG(18:1_18:1_22:5)	-0.45746	1.28472
Captopril	585	0.364366																																					Cholesterol	0.186587	1.28425
Furacilin	584	0.363563																																					TG(18:0_18:2_22:6)	-0.65351	1.28342
Orlistat	583	0.362226																																					PG(16:0_18:1)	0.41362	1.28187
Gliclazide	582	0.361691																																					PG(15:0_22:0)	0.678254	1.28073
Entacapone	581	0.360621																																					PI(13:0_18:2)	0.619178	1.27725
Sal003	580	0.360353																																					TG(15:0_18:2_18:2)	-0.72785	1.27655
2-PMPA	578	0.35848																																					LPC(19:0/0:0)	0.337537	1.27211
Methotrexate	579	0.35848																																					TG(17:1_18:1_22:2)	-0.49835	1.26017
Vitamin E Acetate	577	0.352595																																					PC(20:4_20:4)	-0.557	1.25529
TMS	576	0.340289																																					TG(18:1_21:1_18:2)	-1.03941	1.2531
T0070907	575	0.337881																																					PI(18:0_18:0)	0.598749	1.24981
HTH-01-015	574	0.337614																																					FFA(22:6)	0.303025	1.24907
Saxagliptin hydrate	573	0.336544																																					TG(16:1_16:1_17:1)	-0.68014	1.2466
Chlorothiazide	572	0.336276																																					PI(18:0_20:2)	0.407884	1.24207
Apoptozole	571	0.335452																																					TG(14:0_16:1_20:4)	-0.66063	1.23864
AVN944	570	0.332531																																					PA(12:0_22:4)	0.433923	1.23238
Clofazimine	569	0.330123																																					TG(20:1_18:2_22:6)	-0.38332	1.23204
Apigenin	568	0.32611																																					TG(14:0_20:2_22:6)	-0.69492	1.22923
2-Picolinic acid	567	0.326068																																					DG(O-19:2_20:0)	-0.65287	1.2276
Verinurad	566	0.325575																																					LNAPE(20:4/N-22:4)	0.568774	1.22314
Harmine	565	0.32397																																					CE(20:4)	-0.69729	1.22306
Biochanin A	564	0.317549																																					TG(16:0_18:2_22:6)	-0.43527	1.22303
Oltipraz	563	0.316747																																					TG(16:1_18:1_22:6)	-0.52089	1.22278
Phenformin hydrochloride	562	0.315677																																					TG(16:0_16:0_24:0)	0.296178	1.22015
Otenabant hydrochloride	561	0.314072																																					CE(18:1)	-0.93082	1.21928
4-Guanidinobutyric acid	560	0.310059																																					PI(18:1_22:4)	0.193322	1.21833
Atropine sulfate	559	0.306314																																					TG(16:1_16:1_24:6)	-1.0188	1.21794
D 4476	558	0.303906																																					LPE(20:5)	0.326396	1.21668
Dypyridamole	557	0.302836																																					PE(O-17:1_18:2)	0.616642	1.21525
AZ6102	556	0.299358																																					TG(15:0_19:2_19:2)	0.430177	1.2152
Benzyl alcohol	555	0.291332																																					TG(16:1_16:1_18:2)	-0.42002	1.21492
Glipizide	554	0.284109																																					TG(17:0_18:2_18:3)	-0.88129	1.21427
Galeterone	553	0.283007																																					TG(17:1_18:1_20:2)	-0.53661	1.21352
AGI6780	552	0.282291																																					CE(19:1)	-0.90401	1.21049
Leupeptin Hemisulfate	551	0.281701																																					TG(16:0_18:1_26:1)	0.212471	1.21027
Dehydrocholic acid	550	0.281434																																					TG(16:0_16:1_20:4)	-0.45465	1.20952
Pravastatin sodium	549	0.281111																																					PG(22:0_22:4)	0.794255	1.20651
MK886	548	0.279294																																					SM(d18:0/22:0)	-0.26686	1.20646
Mitapivat	547	0.277154																																					TG(18:1_17:2_19:2)	-0.32323	1.20491
Diprophylline	545	0.276886																																					PI(15:0_21:1)	0.377371	1.20398
Pyrrole-2-carboxylic acid	546	0.276886																																					TG(14:0_16:0_18:1)	-0.62902	1.20232
L-(-)-Arabitol	544	0.276619																																					PG(16:1_18:3)	1.10365	1.20037
Geldanamycin	543	0.275281																																					PI(19:0_18:1)	0.44143	1.19912
Aminoguanidine hydrochloride	542	0.273141																																					LPS(18:1)	0.441511	1.19897
Androsterone	541	0.271536																																					TG(16:1_16:1_18:1)	-0.3849	1.19764
Balicatib	540	0.270019																																					PI(18:0_19:0)	0.559987	1.1975
JNJ1661010	539	0.269395																																					TG(18:1_18:2_22:2)	-0.60833	1.19615
Raloxifene hydrochloride	538	0.268593																																					TG(18:1_18:1_18:1)	-0.56311	1.19514
Trelagliptin	537	0.268325																																					PE(19:0_22:6)	0.915046	1.19419
L-(+)-Selenomethionine	535	0.26672																																					TG(16:0_18:0_20:1)	-0.21852	1.19413
(+)-Catechin Hydrate	536	0.26672																																					PG(18:1_18:1)	0.395502	1.19149
AZD7545	534	0.265383																																					PE(16:1_18:2)	0.156051	1.1907
Chikusetsusaponin IVa	533	0.264045																																					TG(18:0_18:1_18:1)	-0.29674	1.18942
Ibudilast	532	0.26351																																					PE(15:1_22:4)	0.476813	1.189
Lithocholic acid	531	0.262975																																					CE(26:4)	-0.77541	1.18753
Nialamide	530	0.262707																																					HexCer(t18:0/20:1(2OH))	0.569776	1.18575
Glycyrrhizin	529	0.262172																																					TG(16:1_18:2_22:6)	-0.49074	1.17928
Embelin	528	0.25923																																					TG(14:0_18:0_20:2)	-0.48359	1.1768
GSK3787	527	0.253879																																					PE(16:1_14:0)	0.355809	1.175
Ritonavir	526	0.253268																																					LPE(P-18:0)	0.123119	1.17336
INCB024360 analogue	525	0.252809																																					TG(15:0_18:1_22:1)	-0.16064	1.17259
Aliskiren hemifumarate	524	0.251471																																					Carnitine C16:0	0.238374	1.17045
Ferrostatin-1	523	0.246121																																					PE(P-15:0_18:1)	0.444163	1.16248
Daclatasvir dihydrochloride	522	0.245853																																					TG(15:0_16:0_16:0)	-0.42131	1.15796
Deoxycorticosterone acetate	521	0.245051																																					PG(16:1_17:1)	0.849408	1.15655
Aminopar	520	0.241573																																					PS(17:0_20:4)	1.59591	1.15563
3PO	519	0.240775																																					FFA(21:1)	0.507458	1.15267
Pyrazinamide	518	0.23649																																					PE(O-22:1_20:3)	0.575208	1.15218
Pyrimethamine	517	0.235955																																					TG(15:0_16:0_18:2)	-0.2827	1.15165
Cabotegravir	516	0.23328																																					DG(18:1_22:4)	-0.8507	1.14968
L-Carnitine hydrochloride	515	0.232477																																					PE(O-16:0_20:4)	0.392969	1.14097
AICAR (Acadesine)	514	0.230605																																					TG(17:1_18:2_22:6)	-2.66341	1.14041
Probucol	513	0.228732																																					TG(16:0_17:1_18:1)	-0.43216	1.1396
Telbivudine	512	0.228197																																					FFA(24:1)	0.487777	1.13533
Pasiniazid	511	0.227662																																					PE(O-16:0_22:6)	0.352613	1.13418
Ozagrel hydrochloride	509	0.226859																																					CE(20:5)	-1.40146	1.12608
Urea	510	0.226859																																					PI(18:1_20:2)	0.381345	1.1248
Hydrochlorothiazide	508	0.226779																																					TG(14:0_14:1_16:1)	-0.77902	1.12359
Adenosine 5'-monophosphate	507	0.225522																																					TG(16:0_16:1_16:1)	-0.4448	1.12328
Naloxegol oxalate	505	0.221509																																					PG(17:0_19:0)	0.548197	1.12155
URB602	506	0.221509																																					PG(18:0_22:0)	0.841267	1.11826
BRL 50481	504	0.220171																																					TG(19:0_18:1_20:1)	-0.44212	1.11438
Tolcapone	503	0.218751																																					TG(14:0_15:0_16:1)	0.470579	1.11142
Probenecid	502	0.218566																																					DG(18:1_20:3)	-0.31967	1.1114
Luminespib	501	0.218031																																					TG(18:1_18:2_20:2)	-0.60717	1.10939
Apremilast	500	0.217496																																					PG(22:0_16:1)	0.831512	1.10827
Loganin	499	0.216693																																					Carnitine C16:1	0.400255	1.1079
HIF-PHD Inhibitor II	498	0.214018																																					PI(16:0_18:0)	0.312669	1.10513
NLG919	496	0.213751																																					PE(20:1_18:2)	0.260493	1.10394
Dolutegravir	497	0.213751																																					PI(16:1_18:1)	0.240162	1.09863
Indoximod	495	0.2131																																					PI(19:0_17:1)	0.505158	1.09771
LY364947	494	0.212681																																					CE(18:0)	-0.8713	1.09022
Clemizole hydrochloride	492	0.212413																																					PE(17:0_22:5)	0.22689	1.09006
FG2216	493	0.212413																																					TG(18:1_18:1_20:1)	-0.56989	1.08964
A 769662	491	0.21161																																					LPC(16:2)	0.393808	1.08668
Malotilate	490	0.211343																																					TG(24:0_18:1_18:2)	-0.39453	1.08651
Betaine	489	0.210005																																					PE(15:1_22:3)	0.428403	1.08498
Tolbutamide	487	0.20947																																					TG(18:1_20:2_20:4)	-0.48572	1.07893
VGX1027	488	0.20947																																					PE(O-18:2_24:1)	0.243092	1.07733
Luteolin	485	0.2084																																					DG(18:1_18:1)	-0.42085	1.07713
Betrixaban	486	0.2084																																					TG(16:0_18:1_22:1)	-0.04774	1.07329
VTP27999	484	0.207598																																					PE(18:0_18:2)	0.144419	1.07264
Linrodostat	482	0.207063																																					TG(18:0_18:2_22:4)	-0.34769	1.07078
JW55	483	0.207063																																					TG(18:1_20:4_22:5)	-1.22834	1.06938
Bisacodyl	481	0.205725																																					DG(14:0_16:0)	0.342403	1.06762
Ozagrel	479	0.204655																																					LPG(18:1)	0.42407	1.06372
Pioglitazone	480	0.204655																																					HexCer(d17:1/18:0)	-0.49777	1.06262
Sodium Dichloroacetate	478	0.204387																																					DG(18:0_20:3)	0.497092	1.06131
DO-IN-2	476	0.20305																																					PC(O-16:0_14:1)	-0.12589	1.06
LB100	477	0.20305																																					PE(20:0_18:2)	0.732394	1.05739
alpha-Asarone	475	0.202247																																					TG(18:0_20:1_22:0)	0.262519	1.05571
Sotagliflozin	474	0.20198																																					TG(18:2_18:2_20:1)	-0.48895	1.05479
Betamethasone dipropionate	473	0.201712																																					Carnitine C19:1	0.26816	1.05187
BVT 2733	472	0.200241																																					PE(P-16:0_20:3)	0.3065	1.04885
Tiplaxtinin	471	0.199839																																					TG(12:0_18:1_22:6)	-0.52065	1.04835
Varespladib	470	0.199037																																					TG(16:0_18:1_22:3)	-0.36842	1.04391
Rimonabant	469	0.198769																																					LPE(20:4)	-0.17281	1.0387
Loureirin B	468	0.198502																																					TG(16:0_16:1_18:2)	-0.42399	1.03535
2-Deoxy-D-glucose	466	0.198234																																					TG(16:0_16:0_17:0)	0.324602	1.03532
Ribavirin	467	0.198234																																					TG(16:0_18:0_22:6)	-0.66611	1.03131
Polydatin	465	0.197699																																					PI(16:0_19:0)	0.388891	1.02138
Ganetespib	464	0.197209																																					TG(16:0_16:1_18:1)	-0.37741	1.01497
Epacadostat	463	0.196897																																					TG(16:1_18:0_20:1)	-0.52218	1.01266
Temocapril HCl	462	0.196094																																					PE(24:0_16:1)	0.313382	1.01236
L-Ascorbyl 6-palmitate	461	0.195827																																					PG(15:0_18:2)	0.817928	1.00748
GSK0660	460	0.195292																																					PE(18:2_19:1)	0.78423	1.00386
Fluocinonide	459	0.195024																																					TG(17:0_18:1_18:1)	-0.3776	1.00316
Darunavir	458	0.193686																																					Carnitine C8:0	2.04658	1
Memantine hydrochloride	457	0.192349																																					DL-Carnitine	0.286159	1
PIK93	456	0.191191																																					CE(20:1)	-0.63151	1
Ivosidenib	455	0.191011																																					FFA(17:1)	0.400829	1
Cetilistat	454	0.190891																																					LNAPE(24:5/N-18:0)	0.667961	1
MK8245	453	0.190476																																					LPC(24:1)	0.687356	1
Roxadustat	452	0.189406																																					LPC(14:0)	0.580915	1
Bifonazole	451	0.188871																																					LPE(17:0)	0.665963	1
Amentoflavone	450	0.187533																																					LPE(0:0/16:0)	-0.46648	1
Lomibuvir	449	0.187266																																					PE(20:4_20:0)	0.576648	1
Ambroxol	447	0.182718																																					PE(18:0_24:5)	0.388484	1
WZ4003	448	0.182718																																					PE(24:1_20:4)	0.689475	1
TBB	446	0.182451																																					PE(22:6_20:0)	0.566533	1
Tiopronin	445	0.181915																																					PE(16:0_20:3)	0.118603	1
Alrestatin	443	0.181648																																					PE(O-16:1_18:1)	0.607319	1
Levobupivacaine HCl	444	0.181648																																					PE(O-17:1_18:1)	0.915641	1
Curcumenol	442	0.18138																																					PE(O-20:1_20:1)	0.49161	1
Avanafil	441	0.181113																																					PE(O-24:2_18:1)	0.440495	1
Nepicastat HCl	440	0.180845																																					PE(O-16:2_20:5)	0.42441	1
Meclofenamate Sodium	439	0.180087																																					PE(O-20:1_20:5)	0.973373	1
Enalapril Maleate	438	0.180043																																					PE(O-18:1_22:5)	0.479244	1
Darunavir Ethanolate	437	0.17924																																					PG(16:1_16:1)	1.44813	1
Clarithromycin	436	0.177635																																					PG(24:0_18:1)	0.892755	1
Methazolamide	435	0.176606																																					PG(22:0_20:1)	0.750088	1
Calcitriol	433	0.176565																																					PG(21:0_18:2)	1.18695	1
Lopinavir	434	0.176565																																					PG(24:0_18:2)	0.919673	1
PKM2 inhibitor	432	0.175227																																					PG(16:0_22:0)	0.574093	1
Nateglinide	430	0.17496																																					PG(16:1_20:3)	1.027	1
Tolvaptan	431	0.17496																																					PG(16:1_16:2)	0.802351	1
Zonisamide	428	0.174692																																					PG(22:0_17:1)	1.08827	1
Pemetrexed disodium	429	0.174692																																					PG(18:0_19:0)	0.676913	1
Mifepristone	425	0.17282																																					PG(16:0_20:0)	0.684775	1
Lactitol monohydrate	426	0.17282																																					PG(15:0_16:1)	0.617113	1
Adapalene	427	0.17282																																					PI(16:0_18:1)	0.326849	1
G007-LK	424	0.172285																																					PI(18:2_20:4)	0.379836	1
BQ123	423	0.171723																																					PI(15:0_17:0)	0.338782	1
Ruboxistaurin hydrochloride	422	0.171482																																					TG(20:1_24:1_18:2)	-0.48653	1
Ilomastat	421	0.171115																																					TG(18:0_18:1_18:2)	-0.44166	1
CHIR99021	420	0.1706																																					TG(18:1_22:5_22:6)	-0.75609	1
Zomepirac Sodium	418	0.170412																																					TG(18:2_18:2_22:6)	-1.03454	1
Curdione	419	0.170412																																					TG(16:0_20:4_22:5)	-0.83237	1
NSC 405020	416	0.170144																																					TG(16:0_17:0_18:1)	-0.1519	1
NAD+	417	0.170144																																					TG(18:1_18:2_22:5)	-0.76419	1
AM281	415	0.168539																																					TG(18:0_20:1_22:6)	-0.34981	1
Rosuvastatin	414	0.168272																																					PE(16:0_14:0)	-0.30504	0.998896
ADP	413	0.16805																																					FFA(20:3)	-0.41275	0.997734
Lithium citrate tribasic tetrahydrate	412	0.168004																																					PE(P-16:0_24:6)	0.354184	0.995038
Seratrodast	411	0.167737																																					PG(17:1_18:2)	0.87312	0.992917
Molidustat	410	0.167469																																					LPC(22:0)	0.435642	0.991647
Hydrocortisone Valerate	409	0.166934																																					TG(16:1_18:1_18:1)	-0.38735	0.990346
Hydralazine hydrochloride	408	0.166399																																					PG(24:0_20:4)	1.09125	0.98821
GSK650394	406	0.165597																																					PE(O-22:1_18:1)	0.626591	0.984991
Resveratrol	407	0.165597																																					LNAPE(16:1/N-16:0)	0.363899	0.982312
Hydrocortisone	405	0.165396																																					TG(18:0_18:1_19:1)	-0.31977	0.977602
BVT14225	404	0.165329																																					TG(23:0_18:1_18:1)	0.261954	0.973532
Alvelestat	403	0.164794																																					LPE(0:0/20:1)	-0.58659	0.970065
Acetazolamide	402	0.164526																																					PE(15:0_18:2)	0.435418	0.968488
Palmidrol	400	0.164259																																					LPC(18:3)	0.480513	0.96818
PluriSln 1	401	0.164259																																					LNAPE(20:5/N-18:2)	0.912953	0.965292
Tenatoprazole	399	0.163991																																					PG(16:0_16:2)	0.679121	0.965151
Creatine	398	0.163724																																					TG(10:0_16:0_12:0)	-1.11938	0.964447
Adenosine 5'-monophosphate monohydrate	397	0.163568																																					PG(16:0_19:0)	0.480124	0.963722
Enasidenib	396	0.162921																																					TG(16:0_16:1_17:1)	-0.68487	0.962578
SB-3CT	393	0.162654																																					TG(16:0_24:0_18:1)	0.382357	0.962047
Diosmetin	394	0.162654																																					SM(d18:2/14:0)	-0.0628	0.957856
Pentostatin	395	0.162654																																					TG(18:0_18:1_20:3)	-0.56344	0.957677
Prednisolone	390	0.161049																																					TG(16:0_18:1_18:2)	-0.49373	0.956508
PD 151746	391	0.161049																																					CoenzymeQ10	0.225854	0.954485
Tilorone dihydrochloride	392	0.161049																																					HexCer(t17:2/34:2(2OH))	0.75401	0.952665
Ezetimibe	388	0.159979																																					PE(O-24:1_22:6)	0.727152	0.947733
L(+)-Ascorbic acid	389	0.159979																																					LNAPE(20:5/N-16:1)	0.790777	0.947386
Fosinopril sodium	387	0.159711																																					TG(18:1_19:1_22:6)	-0.86504	0.945667
Triamcinolone	386	0.159176																																					PG(16:0_22:2)	0.588246	0.943187
Ipragliflozin	384	0.158373																																					LNAPE(20:5/N-18:1)	0.434325	0.940834
WZB117	385	0.158373																																					LPI(22:4)	0.438249	0.940259
Tamibarotene	383	0.157571																																					Carnitine C3:0	0.118656	0.938981
Amcinonide	382	0.157303																																					PE(16:1_20:4)	0.188559	0.938925
Obeticholic Acid	381	0.156768																																					TG(16:1_18:1_22:1)	-0.3595	0.938242
Ciclesonide	380	0.156501																																					PC(16:1_18:3)	-0.55399	0.931711
L(-)-Glutathione	379	0.155698																																					PE(24:0_20:4)	0.811248	0.930531
BMS303141	378	0.155431																																					PG(16:0_16:0)	0.258328	0.928319
Flumethasone	377	0.155163																																					PG(18:1_16:1)	0.56159	0.920769
Quinapril hydrochloride	376	0.154896																																					PA(16:0_20:0)	-0.55038	0.919971
Isovaleramide	375	0.152488																																					PE(P-18:0_24:5)	0.221098	0.912213
Taurocholic acid sodium salt hydrate	374	0.15222																																					PS(25:0_18:1)	0.509229	0.911004
L-Citrulline	373	0.151685																																					DG(21:0_16:0)	0.38413	0.908134
Ro 61-8048	372	0.150883																																					TG(17:0_18:1_20:3)	-0.40639	0.902373
Atractylodin	371	0.150348																																					PG(18:0_19:2)	0.971965	0.900945
Acitretin	370	0.15008																																					TG(16:0_20:0_22:6)	-0.56448	0.900566
Genz-123346 free base	368	0.149813																																					PG(22:0_20:2)	0.883995	0.899341
Taxifolin	369	0.149813																																					PC(20:3_18:1)	0.539716	0.895959
SR18292	367	0.148475																																					LNAPE(22:6/N-20:4)	0.344106	0.89447
Tetramisole hydrochloride	366	0.148208																																					PE(14:0_22:3)	0.481879	0.893805
Beclomethasone dipropionate	365	0.14794																																					TG(16:0_18:1_20:2)	-0.51546	0.893657
Edoxaban	364	0.147692																																					TG(17:1_18:1_20:1)	-0.37223	0.892736
Ketotifen fumarate	363	0.147673																																					PE(15:1_20:2)	0.38216	0.892669
Isotretinoin	362	0.147405																																					TG(16:0_17:1_22:6)	-0.745	0.889569
Metyrapone	361	0.147088																																					TG(18:2_18:3_22:6)	-0.68939	0.889194
WAY-100635 Maleate	359	0.14687																																					DG(16:0_22:6)	0.415511	0.888739
2-Aminobenzenesulfonamide	360	0.14687																																					PG(14:0_18:2)	0.659334	0.887588
Kaempferol	357	0.146602																																					PG(20:0_20:4)	0.538121	0.887424
PTP1B-IN-2	358	0.146602																																					CE(22:6)	-0.90851	0.887291
Rasagiline	355	0.146067																																					Carnitine C8:1-OH	0.65607	0.886658
IDH1-IN-1	356	0.146067																																					PG(22:0_18:1)	0.910589	0.885698
Acarbose	353	0.145265																																					PMeOH(16:0_18:1)	0.493056	0.883486
Topiramate	354	0.145265																																					TG(15:0_16:1_18:2)	-0.58388	0.883093
Ethinamide	352	0.143125																																					PE(O-22:1_18:2)	0.559559	0.875962
Edoxaban Tosylate Monohydrate	351	0.142857																																					PE(17:2_20:3)	0.366298	0.872733
Ac-CoA Synthase Inhibitor1	350	0.142322																																					TG(18:1_20:3_22:6)	-0.64113	0.868344
Doxofylline	349	0.142055																																					PS(19:1_18:2)	0.806838	0.868059
Hydrocortisone butyrate	348	0.141787																																					PC(13:0_16:1)	0.546065	0.865263
Pyridoxine hydrochloride	347	0.141252																																					TG(17:0_18:1_22:6)	-0.32939	0.864237
Lactulose	346	0.140102																																					MG(20:3)	0.311571	0.864172
LTI291	345	0.139914																																					PE(O-18:2_20:4)	0.235451	0.862396
SB334867	344	0.139254																																					TG(18:2_22:5_22:6)	-0.51322	0.860629
Arbutin	343	0.139112																																					PG(19:0_20:4)	0.730382	0.860115
(R)-GNE-140	342	0.138577																																					PA(18:1_18:2)	1.16356	0.858352
Atglistatin	341	0.138309																																					SPH(d18:1)	0.120781	0.85681
Galangin	340	0.138042																																					LPC(0:0/20:2)	0.610559	0.855213
Bendroflumethiazide	339	0.137507																																					PG(21:1_20:4)	0.657384	0.852456
PF06840003	338	0.137212																																					PC(O-18:0_20:4)	-0.18878	0.850665
Thiabendazole	337	0.136972																																					PG(18:1_20:4)	0.672752	0.846328
N-Acetyl-D-Glucosamine	335	0.135099																																					Carnitine C4:1-2OH	-0.28601	0.842187
Ethopabate	336	0.135099																																					Carnitine C3:1-2OH	0.310695	0.841079
Ranolazine dihydrochloride	334	0.134564																																					PE(O-20:3_20:4)	-0.38301	0.838063
Betulin	333	0.134029																																					PE(P-16:0_20:5)	0.847968	0.833085
Vitamin E	332	0.133761																																					PE(O-17:1_22:6)	0.303387	0.832891
Paeoniflorin	331	0.133226																																					PE(O-22:1_20:4)	0.344325	0.832199
Finasteride	330	0.132424																																					PC(16:1_22:6)	0.44648	0.829669
Vitamin D2	329	0.131621																																					TG(18:0_18:1_24:6)	-0.3729	0.829652
HSP990	328	0.131354																																					PC(18:2_20:5)	0.500481	0.823445
Trimethoprim	327	0.131086																																					PC(18:3_18:1)	0.531667	0.817101
FIPI	324	0.130819																																					PG(16:0_20:4)	0.69579	0.815684
D-Biotin	325	0.130819																																					PE(16:0_22:4)	0.277052	0.812554
(-)-Sparteine sulfate pentahydrate	326	0.130819																																					PE(P-15:0_20:3)	0.226222	0.803846
Thiamine hydrochloride	323	0.130551																																					PI(13:0_18:1)	0.50097	0.803776
BIA10-2474	322	0.129749																																					PS(18:2_16:0)	0.385288	0.802265
UAMC 00039 dihydrochloride	321	0.129494																																					PI(15:0_22:4)	0.148611	0.79627
Asiaticoside	320	0.129213																																					SM(d18:1/14:0)	-0.085	0.795044
Benzthiazide	319	0.128946																																					PA(18:1_20:2)	0.392754	0.793542
Rhapontigenin	318	0.128316																																					HexCer(t19:1/26:1(2OH))	-0.58477	0.791464
DASA58	317	0.127876																																					TG(16:0_16:0_20:4)	-0.44921	0.79018
XMD8-87	315	0.127608																																					DGDG(14:0_16:1)	-0.35314	0.788046
ABT639	316	0.127608																																					TG(18:1_20:2_24:5)	-0.12643	0.78462
Losartan	314	0.127073																																					TG(14:0_16:0_16:0)	0.50215	0.778127
PX-478 2HCl	313	0.126271																																					PC(O-22:2_20:4)	-0.21997	0.773083
Latanoprost	311	0.124398																																					PC(O-18:0_22:6)	0.088639	0.772207
Trilostane	312	0.124398																																					TG(18:2_18:2_20:2)	-0.53436	0.771405
Nafamostat mesylate	310	0.124157																																					PC(18:1_20:5)	0.569321	0.771266
Clorgyline hydrochloride	309	0.123863																																					PS(20:0_22:5)	0.311292	0.770786
Citiolone	308	0.123328																																					LPC(0:0/18:0)	0.183422	0.769937
Deflazacort	307	0.122612																																					PG(18:1_14:0)	0.567944	0.769558
Dicumarol	305	0.122525																																					PE(O-17:1_20:5)	0.522284	0.769002
Genipin	306	0.122525																																					LPC(0:0/15:0)	-0.20823	0.764634
PMSF	304	0.122258																																					PMeOH(16:0_16:1)	0.65591	0.762556
Ponalrestat	303	0.12199																																					Cer(t24:1/34:2(2OH))	-0.83932	0.761473
YL109	302	0.12092																																					PC(14:1_19:1)	0.548983	0.754438
Bilirubin	301	0.120118																																					TG(18:0_22:5_22:6)	-0.50896	0.753516
Rivaroxaban	300	0.11985																																					PE(P-18:0_18:2)	0.265753	0.744496
chlophenadione	299	0.119048																																					TG(18:1_20:1_22:4)	-0.46106	0.740838
Theophylline monohydrate	295	0.118513																																					15-oxoETE	0.178141	0.740833
Amlodipine Besylate	296	0.118513																																					TG(16:0_16:0_16:1)	-0.42064	0.739441
Alendronate sodium hydrate	297	0.118513																																					PE(O-22:0_22:6)	0.174827	0.73761
Moclobemide	298	0.118513																																					TG(14:0_22:6_22:6)	-1.70688	0.736665
Benfotiamine	294	0.118232																																					TG(16:0_16:1_22:6)	-0.23085	0.735336
L-Valine	293	0.117978																																					PE(O-16:0_20:5)	0.369138	0.731663
Levamisole hydrochloride	292	0.117899																																					PE(P-18:0_20:3)	0.141082	0.730758
GW3965 HCl	291	0.11771																																					PE(18:2_14:0)	0.200335	0.730313
Sildenafil citrate	290	0.117442																																					PG(19:0_15:1)	0.239638	0.727654
GGTI 298	289	0.117175																																					PE(O-24:1_20:4)	0.49921	0.727353
Sulfinpyrazone	287	0.116907																																					TG(18:2_20:3_20:4)	-0.43597	0.726663
JZL195	288	0.116907																																					PI(20:3_20:4)	0.401566	0.725643
Disodium monofluorophosphate	286	0.116529																																					PE(18:2_22:1)	0.485172	0.721781
SR9243	284	0.116105																																					PG(16:0_20:5)	0.570726	0.721628
Theophylline-7-acetic acid	285	0.116105																																					SM(d18:1/12:0)	-0.13764	0.720781
Modaline sulfate	283	0.115936																																					Cer(t18:2/40:2(2OH))	-2.62756	0.720054
IBMX	282	0.11557																																					PS(16:0_20:1)	0.371243	0.718431
Edaravone	281	0.115035																																					TG(14:0_16:1_18:2)	-0.6321	0.714797
Menatetrenone	278	0.114232																																					PE(P-17:0_20:3)	0.16867	0.714252
Etidronate	279	0.114232																																					DGDG(16:0_20:1)	-0.22846	0.713958
L-Leucine	280	0.114232																																					SM(d18:1/16:0)	0.085916	0.710837
Rosiglitazone maleate	277	0.113965																																					PE(24:0_18:1)	0.21735	0.710137
Acipimox	276	0.113697																																					PE(18:0_14:0)	-0.3869	0.710088
Oxfendazole	275	0.113162																																					TG(16:1_18:2_18:2)	-0.19898	0.706709
Abietic Acid	274	0.112627																																					Cer(t20:1/36:2(2OH))		0.706183
U104	272	0.111825																																					TG(17:0_19:2_19:2)	-0.18435	0.699081
Methylprednisolone	273	0.111825																																					Taurochenodeoxycholic acid	1.18962	0.69897
Pinoresinol diglucoside	271	0.1116																																					CE(18:2)	-0.42442	0.69897
VER50589	270	0.111557																																					FFA(30:0)	8.51337	0.69897
BPTES	268	0.110754																																					LPC(0:0/22:1)	0.167487	0.69897
Acemetacin	269	0.110754																																					LPI(16:1)	-1.96024	0.69897
APD 668	267	0.110487																																					LPI(20:4)	-1.37662	0.69897
cysteine	266	0.109149																																					PC(17:0_20:3)	0.379833	0.69897
Teriflunomide	265	0.108909																																					PE(16:0_20:5)	0.546651	0.69897
histidine	263	0.108882																																					PE(20:1_18:1)	0.477184	0.69897
Desonide	264	0.108882																																					PE(17:0_18:1)	0.338298	0.69897
Reserpine	261	0.108347																																					PE(O-18:1_18:2)	0.493317	0.69897
Emodin	262	0.108347																																					PE(O-19:1_20:4)	0.617269	0.69897
KML29	260	0.107277																																					PE(P-16:0_22:3)	0.156042	0.69897
CB839	259	0.107009																																					PE(P-16:0_24:2)	-0.33621	0.69897
Oxaloacetic acid	258	0.106474																																					PG(18:0_18:0)	0.883379	0.69897
Mycophenolic acid	257	0.106207																																					PG(18:2_16:1)	1.09406	0.69897
Cladribine	256	0.105939																																					PG(16:0_24:0)	0.448377	0.69897
Ammonium Glycyrrhizinate	255	0.105136																																					PG(18:1_18:3)	0.747496	0.69897
Pargyline	254	0.104601																																					PG(18:0_22:1)	0.902334	0.69897
LM10	253	0.103531																																					PG(22:0_20:3)	0.885001	0.69897
Dorsomorphin	252	0.102729																																					PG(16:1_20:5)	0.719689	0.69897
Betamethasone	250	0.102194																																					PG(16:0_22:1)	0.56091	0.69897
DL-Carnitine	251	0.102194																																					PI(18:0_22:4)	0.186608	0.69897
Pralatrexate	248	0.101124																																					PI(14:0_19:0)	0.432881	0.69897
UM729	249	0.101124																																					PS(20:0_18:2)	0.615243	0.69897
Tosedostat	247	0.100054																																					TG(18:1_18:2_19:2)	-0.51979	0.698488
Deoxycholic acid	246	0.099786																																					TG(18:1_17:2_18:2)	-0.32512	0.697124
2-(Hydroxymethyl)pyridine	245	0.099518																																					TG(16:0_16:1_20:0)	0.194986	0.694475
Elesclomol	244	0.099431																																					PE(P-20:0_18:1)	0.167603	0.69333
Proxyphylline	243	0.098378																																					PS(19:0_18:1)	0.413517	0.687182
Repaglinide	242	0.097913																																					PE(P-20:1_22:6)	0.25329	0.686609
R-flurbiprofen	240	0.097646																																					CE(14:0)	-0.74754	0.686336
Doxycycline hyclate	241	0.097646																																					TG(14:0_18:0_18:2)	-0.55293	0.685687
D-Pantethine	239	0.097378																																					HexCer(t14:0/24:1(2OH))	0.474738	0.68474
Methylcobalamin	238	0.096911																																					LPG(16:0)	0.14209	0.684731
Fenofibrate	237	0.096843																																					TG(18:1_18:1_22:2)	-0.51314	0.682815
AM2394	236	0.096576																																					PE(19:0_18:2)	0.65766	0.682074
Dexamethasone	235	0.096461																																					LPI(18:2)	-2.20968	0.681472
Tazarotene	234	0.096308																																					DG(18:0_18:2)	-0.60907	0.681463
Sodium L-ascorbyl-2-phosphate	233	0.095238																																					Cer(d16:1/42:0(2OH))	0.658029	0.680579
Sulfameter	232	0.094971																																					TG(12:0_16:0_18:2)	-0.36584	0.679457
Metronidazole	230	0.093633																																					Cer(t20:1/38:2(2OH))	-1.23492	0.678228
Zileuton	231	0.093633																																					TG(15:0_18:1_22:6)	-0.29779	0.678125
Racecadotril	229	0.092665																																					Cer(t20:2/36:1(2OH))	-0.47368	0.677484
hnps-PLA Inhibitor	228	0.090155																																					PG(18:0_16:1)	0.241657	0.676462
Glucosamine hydrochloride	227	0.08962																																					TG(16:0_16:2_18:3)	-0.54133	0.676383
Cortodoxone	226	0.089353																																					DG(O-18:2_22:4)	-0.35535	0.670401
Methocarbamol	225	0.089085																																					PE(17:0_20:3)	-0.62142	0.662798
PS1145	224	0.088283																																					FFA(18:3)	0.450686	0.66231
Deoxyarbutin	222	0.086945																																					LNAPE(20:4/N-18:2)	0.135397	0.65573
BGP15	223	0.086945																																					TG(15:0_18:1_24:1)	-0.31568	0.655611
Fenipentol	220	0.085875																																					PE(P-16:0_24:5)	0.242632	0.654192
Menadiol Diacetate	221	0.085875																																					PS(14:0_21:0)	0.424563	0.652928
Ranitidine Hydrochloride	215	0.085072																																					PC(14:0_14:0)	0.522122	0.652265
Mycophenolate Mofetil	216	0.085072																																					DG(15:0_16:0)	-0.61352	0.651354
AGI5198	217	0.085072																																					CerP(d18:1/24:0)	0.450333	0.65002
KNK437	218	0.085072																																					PS(18:0_22:5)	0.186803	0.646335
Voriconazole	219	0.085072																																					PE(O-16:1_20:5)	0.317108	0.644927
CeMMEC13	214	0.08427																																					CerP(d18:1/16:0)	0.472259	0.642325
Orotic acid	213	0.084002																																					PE(18:1_18:3)	0.520132	0.64222
Metolazone	212	0.081327																																					PC(16:0_20:5)	0.388953	0.639703
Allopurinol	211	0.080257																																					PE(P-18:1_22:5)	0.27715	0.639533
NCT503	210	0.079722																																					PG(16:0_18:3)	0.327645	0.639105
Fenretinide	208	0.079454																																					PI(20:3_18:0)	0.465268	0.636061
Taurine	209	0.079454																																					Cer(d25:0/18:0)	-0.32627	0.63585
Trelagliptin succinate	207	0.079187																																					TG(18:0_18:0_18:1)	-0.1544	0.63512
Corticosterone	206	0.078384																																					PG(18:0_18:2)	0.261097	0.627158
PRT 4165	205	0.077952																																					TG(18:1_20:4_22:6)	-0.18856	0.626503
L-Pipecolic acid	203	0.077582																																					TG(18:0_20:4_22:5)	-0.94503	0.625002
Glutathione	204	0.077582																																					PG(18:1_22:6)	0.704959	0.62473
Cortisone	202	0.077401																																					PG(16:0_16:1)	0.444625	0.621584
Retinyl acetate	200	0.077314																																					PG(18:2_18:2)	0.912038	0.616661
Dexamethason acetate	201	0.077314																																					LPE(22:6)	-0.08815	0.613756
Vinpocetine	199	0.077047																																					Carnitine C4-OH	0.251648	0.613056
Tadalafil	198	0.076775																																					PG(14:0_16:0)	0.536445	0.61048
Eliglustat	197	0.076244																																					LPE(18:2/0:0)	0.218904	0.610146
Gabexate mesylate	196	0.072499																																					TG(18:1_20:2_18:3)	-0.33601	0.609743
Isoniazid	195	0.072245																																					TG(18:1_18:1_22:1)	-0.34861	0.608277
Inositol	193	0.071964																																					Carnitine C5-OH	0.275392	0.607695
Vardenafil hydrochloride trihydrate	194	0.071964																																					PE(P-18:0_22:2)	-0.17015	0.607198
Topiroxostat	192	0.071429																																					PE(P-14:0_18:1)	0.115892	0.606442
Docusate sodium	191	0.070626																																					SM(d18:1/17:0)	-0.06577	0.60587
Tryptamine	190	0.070358																																					HexCer(t20:1/20:0(2OH))	-0.25956	0.599942
Meclofenoxate hydrochloride	189	0.070091																																					PS(20:1_22:6)	0.366688	0.597736
GW 4064	188	0.069316																																					TG(16:0_18:2_20:5)	-0.43432	0.597515
Apixaban	187	0.069288																																					LNAPE(18:1/N-17:0)	0.564518	0.596652
KRIBB11	186	0.067683																																					TG(16:0_18:1_21:1)	-0.23061	0.595794
Indoxyl sulfate potassium salt	185	0.064275																																					FFA(15:0)	0.137867	0.594932
Brinzolamide	184	0.063403																																					PI(18:2_18:2)	0.162148	0.594426
Isosteviol	183	0.062333																																					Cer(d17:1/22:2(2OH))	0.26129	0.593473
Baicalein	182	0.062065																																					PE(P-15:0_18:2)	0.237019	0.590834
Xanthohumol	181	0.06046																																					TG(18:1_20:3_22:4)	-0.37191	0.588966
Dapagliflozin	180	0.060193																																					PS(20:1_22:5)	0.382643	0.588218
ETC1002	178	0.059658																																					TG(16:0_26:0_18:1)	0.17457	0.587214
L-Kynurenine	179	0.059658																																					SM(d18:0/13:0)	-0.26304	0.586382
O-Acetyl-L-carnitine hydrochloride	177	0.058587																																					PG(18:1_21:1)	0.245696	0.585809
LY2608204	176	0.058052																																					HexCer(d16:1/26:0)	0.330135	0.585615
Nitisinone	175	0.056982																																					PE(P-18:1_22:1)	-0.10082	0.581871
Heptaminol hydrochloride	174	0.055645																																					PC(15:1_20:1)	0.223088	0.580778
1,4-Diaminobutane	171	0.05511																																					TG(15:0_16:1_16:1)	-0.25981	0.578242
SW033291	172	0.05511																																					TG(14:0_16:1_17:1)	-0.40015	0.577941
Gliquidone	173	0.05511																																					TG(17:1_18:1_24:1)	-0.23539	0.577473
PF06409577	170	0.05404																																					Taurocholic acid	0.410894	0.575114
UCPH101	169	0.053772																																					PE(20:5_18:1)	0.257724	0.574099
Pemetrexed Disodium Hydrate	168	0.053505																																					TG(16:0_16:1_22:1)	-0.26657	0.573227
Alogliptin Benzoate	166	0.052434																																					PS(20:0_16:1)	0.331232	0.571739
Medrysone	167	0.052434																																					TG(16:0_20:4_24:6)	-0.72452	0.57122
Lisinopril dihydrate	165	0.052201																																					TG(18:1_20:1_20:1)	-0.27025	0.566086
Amprenavir	164	0.052015																																					PI(19:0_20:4)	-0.54679	0.564648
PF8380	163	0.051097																																					PC(20:1_20:4)	0.39582	0.564253
Fludrocortisone acetate	162	0.049224																																					TG(24:0_18:1_18:1)	-0.18043	0.56411
Diflunisal	160	0.048957																																					PMeOH(16:0_16:0)	0.167543	0.562965
DL-Xylose	161	0.048957																																					FFA(10:0)	0.148481	0.558561
4-Methylumbelliferone	158	0.048154																																					TG(23:0_18:1_18:2)	-0.38375	0.555694
Melatonine	159	0.048154																																					SM(d18:1/18:1)	-0.07294	0.554438
Glyburide	157	0.047619																																					PE(P-14:0_22:6)	0.258518	0.55113
Chenodeoxycholic acid	156	0.046816																																					MG(18:1)	0.355841	0.550909
Panthenol	153	0.046549																																					TG(18:1_18:2_18:2)	-0.38851	0.548681
TAK063	154	0.046549																																					LPE(0:0/18:2)	0.135313	0.547219
Pentoxifylline	155	0.046549																																					LPS(18:0)	0.115352	0.546617
Minaprine dihydrochloride	152	0.046014																																					PG(16:0_17:2)	0.414225	0.546253
Dabigatran etexilate	150	0.045479																																					PC(15:1_18:1)	-0.26891	0.546244
Hyodeoxycholic acid	151	0.045479																																					PC(18:0_22:4)	-0.56004	0.544612
Enoxolone	149	0.044475																																					DG(16:1_18:1)	-0.19933	0.544073
Chlorogenic Acid	148	0.044409																																					DG(14:0_18:1)	0.355131	0.542866
Fluconazole	147	0.044141																																					PE(P-16:0_22:4)	0.165775	0.542724
Nizatidine	146	0.043143																																					TG(21:1_22:1_18:2)	-0.20909	0.541677
Fenofibric acid	145	0.043071																																					TG(18:0_20:3_22:5)	-0.82816	0.539742
Allylthiourea	144	0.042269																																					PC(12:0_16:0)	-0.28107	0.539324
Daidzein	142	0.042001																																					PE(O-18:3_22:5)	0.493309	0.538966
L-Asparagine	143	0.042001																																					TG(16:1_18:1_24:1)	0.200367	0.537993
Sodium salicylate	141	0.041734																																					PE(O-18:3_18:1)	0.22774	0.537496
Paeonol	140	0.040663																																					TG(16:1_18:1_18:2)	-0.35504	0.536827
Safinamide mesylate	139	0.039326																																					FFA(22:4)	-0.20499	0.536701
Sodium dehydrocholate	137	0.039058																																					Cer(t20:2/36:2(2OH))	-1.28989	0.536152
Arctigenin	138	0.039058																																					PE(16:0_16:0)	-0.25187	0.536095
Diammonium Glycyrrhizinate	136	0.038523																																					HexCer(d18:2/25:0)	-0.32418	0.535991
3,4-Dihydroxyphenylacetic acid	134	0.038256																																					PE(20:2_16:0)	-0.16252	0.534284
Trapidil	135	0.038256																																					PC(18:0_12:0)	-0.2781	0.533977
Rasagiline Mesylate	131	0.037186																																					Cer(t16:1/26:0)	-0.4534	0.533859
Velpatasvir	132	0.037186																																					PE(P-18:1_18:2)	0.187576	0.532395
Thiamine pyrophosphate	133	0.037186																																					PS(16:0_20:4)	0.233264	0.531196
Dorzolamide hydrochloride	129	0.036383																																					TG(18:1_20:1_22:6)	-0.25632	0.5308
p-Hydroxybenzaldehyde	130	0.036383																																					TG(14:0_14:0_16:0)	0.260473	0.529573
Bilobalide	128	0.035642																																					PE(18:1_24:1)	0.176403	0.529229
DL-3-AMINOISOBUTYRIC ACID	127	0.034778																																					PG(19:0_22:6)	0.546498	0.527911
TM5275 sodium	126	0.034194																																					FFA(20:4)	-0.12045	0.527015
Clobetasol propionate	125	0.033975																																					PE(22:0_18:1)	0.173434	0.521671
Sennoside A	124	0.033708																																					PE(O-18:1_20:5)	0.383202	0.521321
glutamic acid	123	0.032905																																					Cer(d18:1/40:2(2OH))	0.49465	0.516873
Sodium Danshensu	122	0.032656																																					DG(19:0_18:0)	0.271469	0.515811
Ramipril	121	0.032638																																					PI(19:1_20:4)	0.137138	0.514325
L(-)-Carnitine	120	0.031835																																					TG(16:0_16:0_18:0)	0.244624	0.514166
Atazanavir sulfate	119	0.0313																																					PC(16:0_24:6)	0.191888	0.513946
Mercaptopurine	118	0.030498																																					Carnitine C10:0	0.153676	0.509934
DL-Penicillamine	117	0.029963																																					TG(16:1_18:1_20:5)	-0.25796	0.50794
URB597	115	0.028892																																					HexCer(t14:0/24:2(2OH))	0.25022	0.507734
Pargyline hydrochloride	116	0.028892																																					PS(18:0_18:2)	0.236248	0.50748
Dexibuprofen	112	0.028625																																					PG(18:2_18:1)	0.378777	0.50706
PF04457845	113	0.028625																																					Cer(d17:1/17:0)	-0.39481	0.502953
Nimodipine	114	0.028625																																					PC(O-24:0_20:4)	-0.26352	0.500364
Prednisolone-21-acetate	111	0.028291																																					TG(16:0_16:2_20:5)	0.494769	0.496803
Carvedilol phosphate	109	0.027555																																					LNAPE(18:1/N-18:2)	0.218539	0.495992
Torezolid	110	0.027555																																					Cer(t24:1/32:2(2OH))	-1.06329	0.495146
Salubrinal	108	0.02702																																					PE(18:3_16:1)	0.278749	0.495045
HA15	107	0.025147																																					TG(18:1_22:1_22:6)	-0.20082	0.494276
Aminophylline	106	0.024196																																					PC(10:0_22:2)	-0.36969	0.494046
Hydroxyhexamide	105	0.023542																																					PE(18:3_16:0)	0.12606	0.490451
Creatinine	104	0.022472																																					TG(14:1_16:1_18:1)	-0.38527	0.490442
Theophylline	103	0.021134																																					TG(18:0_18:0_22:6)	-0.45536	0.489779
Meprednisone	102	0.020599																																					PI(18:1_18:2)	-0.07518	0.488881
Menadione	101	0.020393																																					PE(17:0_20:4)	0.194143	0.487074
Naringin	99	0.020064																																					PI(16:1_17:1)	0.297915	0.485941
Cholic Acid	100	0.020064																																					TG(16:0_16:0_18:1)	0.682804	0.485148
Hydroferulic acid	98	0.019529																																					Cer(t17:1/20:1)	-0.45129	0.483809
Osilodrostat	97	0.018994																																					PS(21:0_24:1)	0.444545	0.483719
Beta-Carotene	95	0.018727																																					PS(18:0_20:1)	0.138947	0.482074
RPI1	96	0.018727																																					TG(16:1_17:1_18:2)	-0.33857	0.48036
Isoliquiritigenin	94	0.018192																																					PC(16:0_16:0)	-0.32463	0.47807
Tanshinone I	93	0.016854																																					TG(16:0_25:0_18:1)	-0.11013	0.47797
Tetrahydropapaverine hydrochloride	92	0.016586																																					TG(14:1_16:0_16:1)	-0.30898	0.47313
Bezafibrate	91	0.016319																																					PE(P-14:0_20:4)	0.117175	0.473126
D-Sorbitol	90	0.015516																																					TG(16:0_18:0_24:0)	0.112015	0.472517
Chlorzoxazone	89	0.015249																																					PI(19:0_15:1)	0.126999	0.470748
Naringenin	88	0.014179																																					TG(16:1_17:1_22:6)	-0.46359	0.470111
Flavin mononucleotide	87	0.013759																																					FFA(22:5)	-0.19843	0.469484
Losartan potassium	85	0.013644																																					PI(19:0_16:1)	0.21732	0.469037
Indisulam	86	0.013644																																					PS(15:0_16:0)	0.263303	0.468808
Indometacin	84	0.012574																																					DG(16:0_20:3)	-0.24186	0.466753
CH 223191	83	0.011771																																					PC(15:0_16:1)	0.341022	0.466265
Betamethasone 17-valerate	82	0.010433																																					Cer(t17:2/18:0)	-0.32738	0.465422
AL082D06	81	0.009699																																					TG(12:0_16:1_22:6)	0.456605	0.464055
Sodium Picosulfate	80	0.009096																																					PI(18:1_22:3)	0.48651	0.463469
Ursodeoxycholic acid	79	0.008828																																					TG(16:0_22:6_22:6)	0.329127	0.460611
Phlorizin	77	0.008561																																					PC(12:0_20:1)	0.18829	0.459594
Astaxanthin	78	0.008561																																					DG(16:0_18:0)	-0.33903	0.45915
Sivelestat	76	0.007758																																					TG(18:0_16:1_24:6)	0.565813	0.459005
Alizarin	75	0.007491																																					PI(20:2_20:4)	0.207892	0.454973
TM5441	74	0.007223																																					Cer(d18:1/28:0)	-0.37657	0.453834
Adiphenine hydrochloride	73	0.006421																																					PE(P-18:2_20:4)	0.11689	0.453482
Icariin	72	0.00578																																					PG(18:0_20:1)	0.293476	0.44993
Benserazide hydrochloride	71	0.005618																																					MG(18:0)	0.056233	0.449849
L-(-)-α-Methyldopa	70	0.00535																																					LPC(0:0/22:5)	0.080436	0.448223
Triflusal	68	0.005083																																					PG(18:2_16:0)	0.248175	0.44689
Phenylindione	69	0.005083																																					TG(18:0_18:2_20:0)	-0.14638	0.445946
(-)-Epigallocatechin Gallate	67	0.004013																																					PE(O-15:1_22:5)	0.261134	0.443017
4-Aminobutyric acid	66	0.003745																																					TG(17:0_18:2_22:6)	-0.56939	0.43996
R162	65	0.00321																																					PG(16:0_20:1)	0.187281	0.439797
Bergapten	64	0.002675																																					PI(20:4_18:1)	0.057277	0.439321
Betulinic acid	63	0.002408																																					PA(16:1_20:5)	0.423207	0.437815
GW0742	62	0.001825																																					Cer(t18:1/14:1)	-0.27841	0.437705
Tioxolone	61	0.001005																																					TG(15:0_24:0_18:1)	-0.2502	0.43746
Cefdinir	60	0.000268																																					Cer(d18:2/21:1(2OH))	-0.32288	0.436605
Sulfadoxine	59	0.000251																																					Cer(d14:0/18:1)	0.29621	0.435824
CeMMEC1	58	0																																					PE(P-17:0_18:1)	0.172498	0.435422
Daidzin	57	-0.00054																																					DG(18:1_20:1)	-0.53034	0.434631
Triamcinolone acetonide	54	-0.00107																																					Cer(d17:1/27:1)	0.275398	0.432641
Inosine	55	-0.00107																																					Cer(t17:1/20:0)	-0.36914	0.431998
Sinomenine hydrochloride	56	-0.00107																																					PI(15:0_19:1)	0.108943	0.430381
N,N-Dimethylglycine	52	-0.00321																																					PC(14:0_15:0)	0.223461	0.426853
BAY 87-2243	53	-0.00321																																					PE(O-18:1_22:6)	0.189255	0.426487
Iproniazid Phosphate	50	-0.00348																																					Cer(d20:1/26:0)	-0.44257	0.425938
Cortisone acetate	51	-0.00348																																					PC(O-20:0_20:4)	0.091081	0.423753
Cilostazol	49	-0.00375																																					PE(22:5_22:6)	0.334909	0.423702
Crisaborole	48	-0.00401																																					TG(17:1_18:1_20:4)	-0.38281	0.423142
Naringin dihydrochalcone	47	-0.00428																																					PC(10:0_18:0)	-0.56292	0.421421
GW 9662	46	-0.00482																																					PE(14:0_22:4)	0.460608	0.421101
Astragaloside IV	45	-0.00615																																					PS(17:0_16:1)	0.30229	0.420163
Hydrocortisone acetate	44	-0.00642																																					PI(18:2_16:0)	0.113805	0.417921
Tolazamide	43	-0.00669																																					PE(O-16:1_20:4)	0.166167	0.415118
AR7	42	-0.00696																																					PE(P-18:0_22:3)	-0.14948	0.414072
Lonidamine	40	-0.00803																																					SM(d18:0/12:0)	-0.12496	0.412259
Enalaprilat Dihydrate	41	-0.00803																																					Cer(t20:2/38:1(2OH))	-0.51138	0.410599
Thioctamide	39	-0.00963																																					PE(O-17:2_22:6)	0.406551	0.41034
Trichlormethiazide	38	-0.00986																																					PA(18:2_18:2)	-0.54514	0.409041
Folic acid	36	-0.01043																																					PC(13:1_18:2)	-0.40911	0.406746
Anacetrapib	37	-0.01043																																					TG(14:0_16:0_18:2)	-0.21458	0.403401
Clinofibrate	34	-0.01097																																					PA(16:0_20:1)	-0.30241	0.399411
Megestrol acetate	35	-0.01097																																					PA(20:4_22:5)	-0.4512	0.399225
Amrinone	33	-0.01177																																					Cer(t17:1/22:0)	-0.28392	0.398099
(±) Clopidogrel hydrogen sulfate	32	-0.01311																																					DG(18:0_22:5)	-0.20532	0.39794
Limonin	31	-0.01552																																					PA(18:2_20:2)	0.451088	0.39794
Glimepiride	30	-0.01578																																					PE(20:3_18:0)	0.256157	0.39794
Tyramine	29	-0.0206																																					PE(P-18:0_24:3)	0.376832	0.39794
TB5	28	-0.0229																																					PE(P-20:0_20:3)	0.176041	0.39794
Ciprofibrate	27	-0.02327																																					PG(18:1_22:5)	0.546298	0.39794
Cinchophen	26	-0.02416																																					PG(22:0_20:4)	0.668289	0.39794
Benzbromarone	25	-0.02825																																					PG(18:0_16:3)	0.325626	0.39794
Sulfanilylurea	24	-0.02916																																					PG(19:2_20:3)	0.622043	0.39794
Rosiglitazone	23	-0.03023																																					PI(17:1_18:1)	0.161022	0.39794
Nabumetone	22	-0.03103																																					PS(16:1_22:6)	0.307823	0.39794
Ellagic acid	21	-0.0313																																					TG(15:0_18:1_18:2)	-0.54407	0.39794
GKT137831	20	-0.03291																																					TG(18:0_18:1_20:1)	-0.24318	0.39794
Linezolid	19	-0.03558																																					TG(16:0_22:5_22:6)	-0.32274	0.39794
Fenspiride hydrochloride	18	-0.03665																																					Cer(t17:0/22:2)	-0.29366	0.397709
2-Picolinyl hydrazide	17	-0.03692																																					TG(18:1_22:1_18:2)	-0.12527	0.397203
Diacerein	16	-0.03719																																					Cer(t18:1/24:0)	-0.31041	0.395968
Clofibrate	15	-0.03799																																					PE(P-18:1_22:4)	0.09301	0.395468
Budesonide	14	-0.04361																																					TG(12:0_16:0_16:1)	-0.30352	0.388428
Rosmarinic acid	13	-0.04842																																					PI(17:1_20:4)	0.315345	0.386028
Rolipram	12	-0.04896																																					PC(13:0_18:0)	0.179094	0.383775
isoleucine	11	-0.05404																																					DG(O-18:0_18:2)	-0.42513	0.382886
D-Mannitol	10	-0.05538																																					PMeOH(16:0_22:5)	-0.38046	0.38277
4-Methylpyrazole	9	-0.05591																																					TG(12:0_16:0_18:1)	-0.24618	0.382165
Carvedilol	8	-0.05645																																					DG(16:1_22:6)	-0.3539	0.382164
Halcinonide	7	-0.05886																																					PI(18:0_18:4)	0.491623	0.381615
Amodiaquine hydrochloride	6	-0.06528																																					TG(17:0_17:0_19:1)	0.172087	0.380066
Dicurone	5	-0.06541																																					TG(15:0_16:0_16:1)	-0.25667	0.379514
Posaconazole	4	-0.06608																																					PE(22:6_16:0)	0.259361	0.379276
TTNPB	3	-0.06742																																					Cer(t17:0/22:1)	-0.2463	0.377005
Eprodisate disodium	2	-0.08026																																					PA(16:0_20:2)	-0.37	0.376353
Dexpanthenol	1	-0.08427																																					HexCer(d18:1/26:2)	0.26841	0.375931
																																							Cer(d19:1/18:0)	-0.34018	0.371826
																																							PI(15:0_19:0)	0.151431	0.371015
																																							PE(O-17:2_18:1)	0.347054	0.37071
																																							TG(16:0_18:2_18:2)	-0.21583	0.370045
																																							FFA(22:2)	0.539106	0.368331
																																							HexCer(d18:1/23:1)	0.292026	0.36792
																																							PE(18:2_20:2)	0.301534	0.367691
																																							PI(16:0_22:6)	0.223569	0.367569
																																							PMeOH(16:0_22:4)	-0.25849	0.367333
																																							TG(16:0_15:1_18:2)	-0.21076	0.365552
																																							SM(d18:2/24:2)	-0.0647	0.362923
																																							TG(14:0_16:0_16:1)	-0.28692	0.362847
																																							TG(18:0_18:0_18:0)	-0.13345	0.362232
																																							PE(P-17:0_22:5)	0.117167	0.361421
																																							PS(16:0_20:3)	0.234994	0.360623
																																							Cer(t22:2/38:2(2OH))	-0.5032	0.359512
																																							PC(O-16:0_16:1)	-0.11641	0.359464
																																							TG(17:1_19:2_19:2)	-0.20462	0.358715
																																							TG(18:2_18:2_18:3)	0.144419	0.35811
																																							SM(d18:1/15:0)	-0.03939	0.357478
																																							Cer(d18:1/15:0(2OH))	0.247957	0.353607
																																							Cer(d17:2/24:1)	-0.28879	0.352472
																																							DG(16:0_22:5)	-0.18613	0.351616
																																							Cer(d16:0/18:2)	0.360265	0.349256
																																							PE(20:4_20:4)	0.175822	0.348823
																																							PC(16:0_18:3)	0.172706	0.34763
																																							PE(14:0_18:1)	-0.1544	0.347195
																																							TG(14:0_20:4_22:6)	-0.44675	0.346835
																																							PG(18:0_20:4)	0.161656	0.345636
																																							PS(18:0_17:1)	0.215816	0.344807
																																							PC(O-18:1_18:2)	0.060582	0.344762
																																							HexCer(d17:1/26:0)	0.529873	0.344299
																																							TG(18:0_20:2_18:3)	-0.30462	0.342314
																																							TG(15:0_16:1_22:6)	-0.45813	0.341364
																																							FFA(26:1)	0.237225	0.340896
																																							PC(14:0_20:5)	0.469281	0.340827
																																							MGDG(16:0_18:0)	-0.16917	0.340109
																																							TG(16:0_16:0_22:6)	-0.15943	0.33879
																																							Cer(d18:1/19:1(2OH))	-0.21895	0.338371
																																							PI(18:1_20:4)	-0.09998	0.338195
																																							SM(d18:1/22:1)	-0.04793	0.337814
																																							PA(20:2_20:3)	0.620651	0.33379
																																							MG(20:4)	0.1327	0.333738
																																							PC(15:1_17:1)	-0.17441	0.330827
																																							PC(16:0_17:1)	0.363925	0.329716
																																							PE(P-18:1_17:1)	0.139804	0.329671
																																							HexCer(t18:2/20:0(2OH))	0.268304	0.327915
																																							Cer(d17:1/18:1)	-0.27272	0.326922
																																							PI(18:1_21:2)	-0.19708	0.326489
																																							PE(22:6_18:1)	0.163027	0.324594
																																							TG(14:0_18:1_20:2)	-0.16133	0.32407
																																							PC(18:1_17:2)	-0.30574	0.323889
																																							PC(16:1_16:1)	0.253921	0.321092
																																							PG(18:1_21:2)	-0.11131	0.319646
																																							PA(16:1_22:5)	-0.3529	0.317957
																																							Cer(d20:1/25:0)	0.229749	0.317178
																																							PS(16:0_18:1)	-0.05057	0.317083
																																							PS(20:1_20:4)	0.258433	0.316654
																																							PC(15:0_17:0)	-0.15876	0.312446
																																							PI(17:0_18:0)	0.338521	0.311464
																																							PC(16:0_22:5)	0.252276	0.311443
																																							Cer(t17:1/21:1(2OH))	-0.16808	0.31136
																																							PE(P-17:0_22:6)	0.112496	0.311083
																																							TG(18:2_18:3_20:4)	-0.56014	0.311001
																																							PI(17:0_18:2)	0.397556	0.309597
																																							PC(18:0_22:5)	-0.31446	0.305495
																																							HexCer(t14:1/17:0(2OH))	-0.2178	0.301092
																																							Cer(t17:2/35:1)	0.26208	0.299291
																																							TG(16:0_17:0_22:6)	-0.42746	0.297404
																																							PS(18:0_20:2)	-0.28381	0.296924
																																							Cer(d18:0/19:1)	-0.26059	0.296742
																																							Cer(t14:1/19:1)	-0.42602	0.295823
																																							TG(18:0_20:0_22:0)	0.139582	0.294455
																																							PC(12:0_16:1)	-0.11869	0.292926
																																							TG(16:0_17:2_20:4)	-0.23565	0.292895
																																							TG(17:0_18:0_18:1)	-0.06463	0.288544
																																							Cer(t24:2/16:2(2OH))	-0.2412	0.287404
																																							Cer(d18:1/22:2(2OH))	-0.22144	0.287093
																																							HexCer(d20:1/24:1)	0.395936	0.287058
																																							PC(17:1_18:1)	0.184276	0.284944
																																							PC(18:1_22:6)	0.215885	0.27978
																																							PE(16:1_16:0)	0.192242	0.279426
																																							Cer(t18:0/26:0)	0.529589	0.278792
																																							Cer(t18:1/38:2(2OH))	-0.28399	0.277873
																																							PE(17:1_18:1)	0.037957	0.277844
																																							PC(16:0_20:4)	0.24948	0.275741
																																							PG(17:0_18:1)	0.247051	0.275458
																																							PC(18:1_22:0)	0.237849	0.272596
																																							PS(18:2_18:1)	-0.05274	0.271545
																																							Cer(t18:0/16:0)	-0.24205	0.271476
																																							PC(14:0_15:1)	0.217402	0.270291
																																							PG(14:0_20:5)	0.402579	0.269597
																																							LPE(24:0)	-0.12538	0.26879
																																							Cer(t24:0/18:0)	0.297426	0.268665
																																							DG(16:0_17:1)	-0.25301	0.267454
																																							PC(20:4_22:5)	-0.40745	0.267148
																																							DGDG(14:0_18:1)	-0.47562	0.267023
																																							PE(P-20:2_22:6)	0.157332	0.266065
																																							PE(P-18:1_22:6)	0.126234	0.265196
																																							PC(15:1_22:4)	-0.1578	0.264749
																																							Cer(t17:2/26:1)	-0.18039	0.264458
																																							PC(19:1_18:2)	-0.1219	0.264365
																																							PE(P-17:0_22:4)	0.097199	0.261523
																																							DG(16:1_16:1)	0.360236	0.2615
																																							Cer(d18:2/16:0(2OH))	-0.37576	0.260571
																																							PA(20:0_22:4)	0.216266	0.26027
																																							DGDG(16:0_18:1)	-0.26179	0.259049
																																							TG(18:1_18:1_24:4)	-0.18496	0.258734
																																							LNAPE(18:2/N-18:2)	0.070354	0.257865
																																							Cer(t17:1/22:1)	-0.30434	0.257379
																																							PI(18:0_22:3)	0.141606	0.256313
																																							HexCer(d18:1/18:0)	0.217973	0.256088
																																							PC(16:1_22:5)	0.204758	0.25553
																																							FFA(17:0)	-0.2494	0.253477
																																							HexCer(d16:1/16:0)	0.352315	0.253227
																																							PE(18:1_17:2)	0.292251	0.252937
																																							PE(O-18:3_20:4)	0.185031	0.251871
																																							PE(16:0_20:4)	0.199142	0.251755
																																							PI(15:0_20:1)	0.183254	0.251403
																																							FFA(24:2)	0.299052	0.250869
																																							Cer(t20:2/38:2(2OH))	-0.30493	0.25051
																																							PE(P-18:0_22:6)	-0.12119	0.250081
																																							Cer(t24:1/32:1(2OH))	-0.92124	0.246777
																																							PE(22:1_18:0)	0.095986	0.245603
																																							TG(18:1_20:1_22:1)	-0.06235	0.245364
																																							PS(18:1_19:1)	0.185825	0.245116
																																							TG(16:0_18:0_23:0)	0.094431	0.243912
																																							LPE(P-22:0)	0.053148	0.243671
																																							PC(20:4_16:1)	0.119886	0.24302
																																							PA(20:0_16:1)	0.247719	0.241072
																																							Cer(d16:1/24:2)	-0.2589	0.240352
																																							FFA(22:1)	-0.27716	0.240226
																																							PC(20:4_20:5)	-0.10235	0.239547
																																							TG(14:0_15:0_16:0)	-0.11604	0.238777
																																							TG(18:0_22:0_18:2)	-0.19264	0.23852
																																							Carnitine C9:0	0.150585	0.237884
																																							PC(22:6_17:0)	0.232438	0.237351
																																							LPE(22:3)	0.114117	0.236552
																																							TG(16:0_17:1_20:4)	-0.16745	0.236154
																																							Cer(d17:1/26:2)	-0.22863	0.235754
																																							TG(15:0_16:0_24:1)	0.112009	0.234498
																																							PE(P-16:1_22:2)	0.098495	0.233744
																																							Cer(d23:0/18:0)	-0.20073	0.233658
																																							HexCer(d18:1/20:1)	0.171145	0.232281
																																							HexCer(d18:1/22:1)	0.201114	0.228002
																																							TG(14:0_15:0_18:1)	-0.18847	0.227415
																																							TG(16:0_16:1_20:5)	-0.16337	0.225781
																																							TG(16:1_18:2_18:3)	0.387353	0.225704
																																							FFA(20:5)	0.117146	0.225699
																																							TG(16:0_17:1_18:2)	-0.20558	0.222777
																																							PC(O-16:1_24:2	-0.11848	0.221126
																																							TG(18:2_20:4_20:5)	-0.33988	0.220652
																																							TG(15:0_16:0_18:0)	-0.21113	0.22011
																																							PS(16:0_21:1)	0.247417	0.220099
																																							Hex2Cer(d18:2/16:0)	0.194642	0.219171
																																							Cer(d18:0/18:1)	-0.18542	0.218651
																																							LPE(0:0/18:1)	0.057422	0.218491
																																							PI(17:0_20:3)	-0.39879	0.217951
																																							TG(16:0_18:1_24:1)	0.115152	0.21783
																																							Cer(t21:0/22:0)	0.252359	0.217262
																																							PC(15:0_15:1)	0.155741	0.216973
																																							PC(14:0_16:1)	0.214899	0.21639
																																							HexCer(d19:1/24:1)	0.231997	0.215863
																																							Cer(d18:2/15:0(2OH))	0.222174	0.215545
																																							PC(18:0_22:6)	0.191945	0.213893
																																							Cer(t26:1/12:1(2OH))	-0.31665	0.210846
																																							Cer(t17:2/24:1)	-0.14532	0.21049
																																							PA(24:1_20:2)	-0.28691	0.210153
																																							Cer(d19:2/24:1)	-0.18477	0.210059
																																							Cer(d18:0/18:2)	-0.1342	0.209803
																																							DG(16:0_20:2)	-0.22583	0.208943
																																							PC(18:1_22:5)	0.172902	0.208381
																																							Cer(d18:2/24:2)	-0.19461	0.208324
																																							DG(18:1_20:4)	-0.18504	0.207642
																																							Cer(t22:2/36:1(2OH))	-0.23369	0.20742
																																							Hex2Cer(d18:1/16:0)	0.197085	0.207418
																																							PI(18:0_22:5)	0.078918	0.206064
																																							PG(18:2_21:2)	-0.21202	0.205885
																																							PC(14:0_18:3)	0.206828	0.204497
																																							FFA(20:2)	-0.16124	0.202165
																																							MG(16:0)	0.055178	0.202045
																																							TG(18:1_24:1_18:2)	-0.06065	0.200858
																																							PS(20:3_20:3)	-0.30893	0.20076
																																							PC(13:0_16:0)	0.132333	0.200227
																																							PC(18:1_20:4)	0.132255	0.199831
																																							TG(16:0_20:4_22:6)	-0.49869	0.199414
																																							Cer(d25:0/18:2)	0.192269	0.199245
																																							PC(15:0_16:0)	0.121156	0.196897
																																							Hex3Cer(d18:1/24:0)	0.171268	0.196631
																																							LPC(O-14:1)	-0.03912	0.194931
																																							PC(O-16:0_22:0)	-0.22638	0.194784
																																							FFA(18:2)	-0.06605	0.193959
																																							Cer(d18:1/18:0(2OH))	0.085711	0.193048
																																							Cer(d18:2/26:0)	0.168368	0.192958
																																							SM(d18:1/20:1)	-0.12019	0.192145
																																							PE(20:4_22:6)	0.214409	0.191018
																																							PE(18:1_16:1)	0.145323	0.190655
																																							MGDG(14:0_18:0)	-0.1094	0.189745
																																							Cer(d17:1/24:0)	-0.18699	0.189701
																																							Cer(d22:0/18:1)	-0.19244	0.188555
																																							PE(16:0_18:3)	-0.09234	0.187971
																																							TG(24:0_18:1_20:1)	0.059394	0.187735
																																							PE(P-18:2_22:6)	-0.06751	0.18764
																																							PC(15:1_19:1)	-0.17762	0.187292
																																							PMeOH(14:0_16:0)	-0.21992	0.187098
																																							PC(17:0_15:1)	-0.21914	0.18706
																																							PE(O-16:2_16:1)	0.15721	0.186472
																																							TG(14:0_14:1_18:1)	-0.10954	0.185744
																																							Cer(d17:1/14:0)	-0.19835	0.185638
																																							PS(18:0_16:0)	0.255148	0.185319
																																							TG(16:0_23:0_18:1)	0.106827	0.183568
																																							HexCer(d18:2/22:0)	0.13924	0.183386
																																							PC(14:0_20:4)	0.153608	0.181704
																																							PE(P-16:0_18:3)	-0.09756	0.18162
																																							PS(18:1_14:0)	0.036359	0.179905
																																							HexCer(d18:1/25:1)	0.162068	0.179776
																																							PE(P-18:1_24:4)	0.075347	0.178956
																																							DG(O-19:0_16:0)	0.096952	0.178836
																																							PC(14:0_18:2)	0.157389	0.178377
																																							Cer(t17:2/33:0)	0.137025	0.178322
																																							Cer(d19:1/24:1)	-0.16902	0.177707
																																							PE(O-17:2_20:4)	-0.1771	0.176733
																																							TG(16:0_18:0_18:0)	-0.07046	0.17647
																																							PI(16:0_19:1)	0.131123	0.174467
																																							Cer(d18:2/25:0)	-0.15509	0.173519
																																							PI(10:0_26:2)	-0.26571	0.172224
																																							PC(18:1_19:1)	0.133911	0.17176
																																							PI(17:0_18:1)	0.110855	0.171329
																																							Cer(d17:1/23:1)	0.157889	0.171043
																																							PE(22:6_18:2)	0.076208	0.170391
																																							PE(P-18:1_14:0)	0.061728	0.169961
																																							Cer(t20:1/40:2(2OH))	-0.40834	0.169446
																																							PA(20:1_18:2)	0.238962	0.169174
																																							Hex2Cer(d18:1/18:0)	0.116116	0.168256
																																							PE(P-18:0_20:0)	-0.05842	0.16809
																																							PS(17:1_20:4)	0.168169	0.167545
																																							TG(16:1_16:1_22:6)	-0.16932	0.16652
																																							PI(17:0_22:4)	-0.20034	0.165722
																																							PC(O-22:1_20:4)	0.043192	0.165601
																																							TG(16:0_22:1_22:6)	-0.07416	0.163952
																																							Cer(d20:2/24:1)	-0.16194	0.163133
																																							PG(18:0_20:2)	-0.20059	0.162982
																																							DG(16:1_18:0)	0.105606	0.162687
																																							TG(18:0_18:1_22:5)	-0.11402	0.161943
																																							PE(17:1_22:6)	0.112426	0.161723
																																							TG(16:0_18:1_18:1)	-0.13739	0.161112
																																							PE(P-18:0_16:0)	-0.07246	0.159197
																																							HexCer(d16:1/26:1)	0.136134	0.158434
																																							HexCer(d16:1/24:1)	0.138063	0.158081
																																							Cer(t22:2/40:2(2OH))	-0.23933	0.158052
																																							HexCer(d18:1/24:0)	0.136868	0.156319
																																							Cer(t26:2/32:2(2OH))	-0.45158	0.154902
																																							Cer(d20:1/22:1)	-0.16359	0.154902
																																							Cer(d17:1/15:0)	-0.52679	0.154902
																																							Cer(d18:2/21:0)	0.251717	0.154902
																																							Cer(d18:2/17:0)	-0.22159	0.154902
																																							CoenzymeQ9	-0.12179	0.154902
																																							FFA(19:0)	0.661468	0.154902
																																							FFA(28:0)	0.878366	0.154902
																																							FFA(24:5)	0.705621	0.154902
																																							FFA(18:0)	-0.31666	0.154902
																																							HexCer(t17:2/22:2(2OH))	0.098875	0.154902
																																							HexCer(d20:1/24:0)	0.416277	0.154902
																																							LPE(0:0/22:5)	-0.03778	0.154902
																																							PC(18:2_22:6)	-0.10967	0.154902
																																							PE(20:1_16:0)	0.19043	0.154902
																																							PE(18:0_22:1)	0.406645	0.154902
																																							PE(15:0_22:4)	0.762003	0.154902
																																							PE(20:2_22:6)	-0.16696	0.154902
																																							PE(O-17:1_20:4)	-0.11395	0.154902
																																							PE(P-18:0_24:6)	0.183818	0.154902
																																							PE(P-16:0_24:4)	0.120333	0.154902
																																							PE(P-18:1_22:3)	0.178374	0.154902
																																							PE(P-16:0_20:1)	0.117656	0.154902
																																							PE(P-18:1_20:4)	0.032396	0.154902
																																							PG(18:1_19:1)	0.159009	0.154902
																																							PG(16:0_24:1)	0.618318	0.154902
																																							PG(16:0_21:0)	0.308343	0.154902
																																							PI(18:2_16:1)	0.333433	0.154902
																																							PI(16:0_20:3)	0.233913	0.154902
																																							PI(18:0_18:1)	0.392305	0.154902
																																							PI(19:0_17:2)	-0.12553	0.154902
																																							PI(18:0_20:3)	-0.23437	0.154902
																																							PI(18:0_13:1)	0.539413	0.154902
																																							SM(d18:1/16:1)	-0.04172	0.154902
																																							TG(16:1_18:1_16:3)	-0.73584	0.154902
																																							TG(20:0_18:1_22:6)	-0.33882	0.154902
																																							TG(16:0_18:1_19:1)	-0.08532	0.154902
																																							TG(12:0_14:0_18:1)	-0.29337	0.154902
																																							Cer(d18:1/18:1)	-0.14193	0.154673
																																							SM(d18:1/17:1)	-0.06974	0.154469
																																							TG(12:0_16:0_22:6)	0.263003	0.153812
																																							LPC(0:0/16:0)	0.034115	0.153106
																																							TG(18:1_22:0_20:2)	-0.09943	0.151686
																																							DG(O-16:0_16:0)	-0.09494	0.150786
																																							Cer(d18:2/24:1)	-0.13454	0.150673
																																							PI(12:0_18:0)	0.117466	0.148427
																																							PC(16:1_16:2)	0.12066	0.148206
																																							Cer(d18:1/17:0(2OH))	-0.14402	0.147125
																																							Cer(d16:1/26:0)	0.118033	0.146899
																																							HexCer(d18:1/24:1)	0.132709	0.146703
																																							PE(P-22:1_20:4)	-0.05625	0.145207
																																							PC(O-14:0_20:4)	-0.03985	0.144622
																																							Cer(t15:1/22:0)	0.144891	0.144499
																																							SPH(d18:2)	-0.02572	0.143518
																																							Cer(d20:1/24:1)	-0.17442	0.143325
																																							LNAPE(16:0/N-18:1)	-0.09026	0.142583
																																							FFA(18:1)	0.103783	0.142504
																																							Cer(d18:1/26:2)	0.122159	0.142049
																																							Cer(d16:0/18:0)	-0.18862	0.141616
																																							Cer(d17:0/18:1)	0.144228	0.141087
																																							PE(P-20:0_22:4)	0.081744	0.140925
																																							HexCer(d16:1/25:1)	0.172718	0.14077
																																							PE(P-18:0_20:4)	0.086981	0.14072
																																							DG(16:0_16:1)	-0.09158	0.140303
																																							PE(P-16:0_22:6)	0.127889	0.140147
																																							Cer(d17:1/21:0)	0.143102	0.13988
																																							Cer(t18:1/15:1)	0.13513	0.139803
																																							PE(O-14:0_22:6)	0.103459	0.139605
																																							PG(19:0_20:3)	0.168318	0.138269
																																							FFA(20:1)	-0.10609	0.137783
																																							PC(16:0_14:0)	-0.12848	0.137742
																																							PS(14:0_18:0)	-0.15915	0.136581
																																							PS(20:3_22:4)	-0.18307	0.136044
																																							LPC(O-20:3)	0.141293	0.135564
																																							PC(13:0_18:1)	0.129313	0.134156
																																							Cer(d18:1/16:0)	0.111538	0.134136
																																							PS(17:1_18:1)	-0.15365	0.134006
																																							HexCer(d16:1/22:0)	0.090281	0.133964
																																							PS(18:1_21:2)	0.202787	0.133746
																																							TG(18:0_20:1_22:1)	0.077765	0.133639
																																							Cer(d17:0/18:0)	0.11241	0.132517
																																							Cer(t22:1/38:2(2OH))	-0.14571	0.131935
																																							HexCer(d17:2/24:1)	0.157948	0.131406
																																							Cer(d18:1/17:0)	-0.13216	0.129819
																																							DG(16:0_18:2)	-0.12396	0.129529
																																							PE(18:1_20:4)	0.105499	0.129459
																																							LPE(P-20:0)	0.019675	0.12926
																																							Cer(t17:2/16:0)	-0.08546	0.129229
																																							TG(16:0_24:0_16:1)	-0.04448	0.127749
																																							PE(P-18:1_20:1)	0.048514	0.127315
																																							Cer(d18:1/20:1)	-0.1375	0.126719
																																							LPE(22:0)	0.0772	0.126231
																																							PE(15:0_18:1)	0.074982	0.124894
																																							Cer(t18:0/22:0)	-0.11195	0.124276
																																							DG(17:1_18:1)	-0.10406	0.123233
																																							PI(18:0_18:2)	-0.0718	0.123216
																																							HexCer(d18:2/24:0)	0.116116	0.122832
																																							PE(P-19:0_20:4)	0.065117	0.122307
																																							PE(14:0_22:6)	0.061673	0.121312
																																							DG(14:0_18:0)	-0.09281	0.121017
																																							HexCer(d18:1/16:0)	0.127916	0.120701
																																							HexCer(t17:2/42:1(2OH))	0.086072	0.120687
																																							Cer(d16:0/18:1)	0.090481	0.120009
																																							SM(d18:2/20:1)	0.09139	0.119922
																																							DG(16:0_19:1)	0.121288	0.11973
																																							Cer(d18:1/18:0)	-0.10952	0.119336
																																							TG(12:0_16:0_16:0)	0.168575	0.119216
																																							PI(15:0_20:2)	0.040786	0.118402
																																							HexCer(d18:1/16:1)	0.121645	0.11667
																																							Cer(d18:1/25:1)	0.109648	0.116467
																																							PC(22:4_16:0)	0.086696	0.116421
																																							Cer(d27:2/34:2(2OH))	0.289585	0.115997
																																							Cer(t17:1/26:0)	-0.09639	0.115624
																																							TG(18:2_18:3_18:3)	0.080202	0.11554
																																							PI(12:0_18:1)	-0.12037	0.115498
																																							PG(16:0_15:1)	0.144817	0.115097
																																							PI(18:0_14:1)	0.088768	0.11502
																																							PE(O-18:1_22:1)	0.111467	0.113984
																																							PI(16:0_17:0)	0.115384	0.113152
																																							Cer(d17:1/22:0)	-0.11952	0.112064
																																							Cer(d18:2/22:1)	0.096046	0.111936
																																							Cer(d18:1/22:1)	0.098937	0.110992
																																							PC(14:1_18:2)	0.039431	0.109955
																																							TG(16:0_17:1_26:1)	0.044393	0.109907
																																							Cer(d18:1/23:1)	0.100568	0.109687
																																							DGDG(16:1_18:1)	-0.11026	0.109194
																																							PE(P-20:0_22:5)	0.050405	0.109074
																																							HexCer(d18:2/26:1)	0.096936	0.108962
																																							Cer(d16:1/20:0)	0.113232	0.108804
																																							PI(16:0_17:1)	0.06597	0.108715
																																							DG(16:0_16:0)	0.091203	0.107586
																																							PMeOH(18:1_18:1)	0.057703	0.107578
																																							PE(O-18:2_22:6)	-0.09187	0.107245
																																							PS(20:0_22:4)	0.094455	0.107166
																																							Cer(d16:1/23:0)	-0.09218	0.107154
																																							TG(17:1_18:1_22:3)	-0.11175	0.106197
																																							Cer(d18:1/16:2(2OH))	-0.10222	0.105769
																																							PE(P-20:3_20:4)	0.05954	0.105735
																																							Hex3Cer(d18:1/18:0)	-0.09158	0.105669
																																							PI(18:0_20:5)	0.07522	0.10553
																																							PE(O-15:1_22:6)	-0.09466	0.105522
																																							PE(O-15:1_20:4)	0.088005	0.104896
																																							HexCer(d16:1/24:0)	0.079429	0.104502
																																							PE(20:2_20:5)	0.164123	0.103923
																																							PS(14:0_19:0)	0.114049	0.102869
																																							Cer(d16:0/16:1)	0.139446	0.102629
																																							TG(16:0_18:2_18:3)	0.044358	0.102501
																																							PS(15:0_18:1)	-0.07539	0.102279
																																							Cer(d16:1/26:1)	0.092289	0.102254
																																							Cer(d19:2/24:0)	0.139014	0.102138
																																							PE(20:3_20:4)	0.021841	0.101452
																																							PE(20:4_18:0)	0.077254	0.101066
																																							LNAPE(22:4/N-18:2)	0.065796	0.10063
																																							DG(18:0_22:6)	-0.11201	0.100171
																																							SM(d18:2/23:1)	-0.03607	0.099681
																																							Cer(d18:1/24:2)	-0.10634	0.098293
																																							Cer(d18:2/15:0)	-0.17161	0.097438
																																							PI(18:0_17:1)	0.079138	0.097408
																																							HexCer(d18:1/26:0)	-0.09441	0.097403
																																							Cer(t17:2/35:0)	0.123011	0.096527
																																							PE(O-16:1_22:6)	0.086748	0.096017
																																							Cer(d18:2/18:0)	0.078891	0.095849
																																							TG(18:1_20:1_22:5)	0.109026	0.095242
																																							Cer(t20:2/18:1(2OH))	0.070705	0.094895
																																							TG(20:1_22:1_18:4)	-0.11271	0.094452
																																							PE(17:1_18:2)	-0.05917	0.094027
																																							Cer(d18:1/26:1)	0.078378	0.093698
																																							PC(15:1_18:2)	-0.05483	0.092745
																																							PI(18:1_20:5)	0.064135	0.092545
																																							Cer(t17:2/31:0)	-0.21832	0.092134
																																							PS(15:0_18:0)	0.128096	0.091697
																																							PE(P-22:1_22:6)	0.040955	0.091364
																																							TG(16:0_20:2_22:5)	-0.04129	0.091227
																																							HexCer(d18:1/25:0)	0.078469	0.090227
																																							SM(d18:0/18:0)	0.029199	0.089525
																																							Carnitine C12:1	-0.03745	0.088603
																																							HexCer(d19:1/24:0)	-0.13157	0.088201
																																							FFA(24:0)	0.221039	0.088007
																																							PI(17:0_20.4)	0.048819	0.087966
																																							MGDG(15:0_18:1)	-0.0845	0.086826
																																							PE(P-20:3_22:5)	0.075822	0.086352
																																							HexCer(t17:2/18:0(2OH))	0.109952	0.086171
																																							Cer(d26:0/18:2)	0.04048	0.085967
																																							PE(P-20:0_20:0)	-0.06293	0.08574
																																							PC(O-18:0_20:3)	-0.03118	0.084122
																																							Cer(d18:1/20:0)	-0.08178	0.083778
																																							PC(18:2_18:3)	-0.11293	0.083175
																																							DG(18:0_18:0)	-0.14193	0.082591
																																							norcholic acid	-0.09808	0.082404
																																							DG(16:0_20:4)	0.067185	0.082391
																																							Cer(d18:2/22:0(2OH))	0.058043	0.081641
																																							Cer(d18:2/14:0)	-0.08284	0.081361
																																							Cer(d26:3/33:0(2OH))	0.221514	0.081086
																																							Cer(d18:2/19:0)	-0.09297	0.080957
																																							PE(20:2_18:0)	0.074418	0.080937
																																							Cer(d18:2/22:0)	0.077238	0.079315
																																							PE(P-24:1_18:1)	0.04772	0.078951
																																							PS(18:2_20:2)	-0.11138	0.078404
																																							Cer(d18:2/24:0(2OH))	0.065707	0.078273
																																							Cer(t20:2/18:0(2OH))	0.119949	0.078152
																																							CerP(d18:1/18:2)	0.101444	0.077405
																																							Cer(t17:1/18:0)	-0.07443	0.0773
																																							HexCer(d18:2/26:0)	-0.07042	0.077111
																																							Cer(t18:0/22:0(2OH))	0.088137	0.076437
																																							HexCer(t17:2/24:2(2OH))	-0.10367	0.074883
																																							Cer(d18:1/15:1(2OH))	-0.06937	0.074463
																																							TG(18:0_17:1_18:1)	-0.04243	0.074166
																																							PE(16:0_22:5)	-0.04168	0.073295
																																							HexCer(d18:1/23:0)	0.061914	0.073281
																																							PC(15:1_22:5)	0.068	0.073213
																																							TG(18:1_20:1_24:1)	0.021783	0.073172
																																							PE(16:1_18:0)	0.057177	0.072851
																																							HexCer(t15:0/16:2(2OH))	0.055764	0.072461
																																							HexCer(d18:1/22:0)	0.070863	0.072018
																																							Cer(d17:1/24:1)	0.065019	0.070876
																																							Cer(t17:1/22:2)	-0.05939	0.070535
																																							Cer(d14:3/27:1(2OH))	0.048503	0.070309
																																							TG(14:0_20:1_22:0)	0.030436	0.069887
																																							Cer(d18:2/23:1(2OH))	-0.07145	0.06953
																																							PI(20:4_22:6)	-0.16857	0.069485
																																							Cer(d17:1/25:0)	0.058546	0.069451
																																							LNAPE(22:5/N-20:2)	0.087246	0.069334
																																							PE(P-18:0_20:1)	-0.05326	0.069309
																																							PC(17:0_20:5)	-0.09637	0.068257
																																							PC(18:0_22:1)	-0.06136	0.067837
																																							Cer(d20:1/23:1)	-0.07628	0.067553
																																							PE(18:3_18:1)	0.046025	0.066516
																																							Cer(t21:1/18:1)	0.061405	0.066431
																																							PE(16:1_17:1)	-0.03682	0.066004
																																							PA(20:1_20:3)	0.125055	0.06592
																																							Cer(d18:1/24:0)	-0.06541	0.065776
																																							TG(16:0_16:1_20:1)	-0.0332	0.065444
																																							TG(16:0_20:1_22:0)	-0.03249	0.065096
																																							PG(18:1_20:3)	-0.1103	0.064815
																																							PE(P-16:0_18:1)	-0.02526	0.064635
																																							PA(18:1_22:6)	-0.09472	0.064454
																																							FFA(28:1)	-0.13344	0.064032
																																							PE(P-18:0_22:5)	0.021003	0.063598
																																							MGDG(14:0_16:1)	-0.07689	0.062954
																																							Cer(d24:1/18:0(2OH))	0.063333	0.061703
																																							TG(18:1_18:2_22:0)	-0.03039	0.061142
																																							Hex2Cer(d18:1/24:0)	0.060918	0.060846
																																							PS(18:1_19:0)	-0.05434	0.060449
																																							Cer(d20:2/24:0)	-0.06525	0.059962
																																							PI(18:1_17:2)	0.116875	0.059048
																																							Cer(d18:2/23:0)	-0.05603	0.058734
																																							Cer(d20:1/24:0(2OH))	-0.08052	0.058354
																																							DG(18:0_18:1)	-0.08759	0.057242
																																							DG(18:1_18:2)	-0.05234	0.057013
																																							PE(18:1_18:2)	0.039238	0.056486
																																							Cer(d17:1/18:0)	-0.05186	0.056338
																																							CerP(d18:1/20:3)	-0.13373	0.055988
																																							PS(18:0_20:3)	0.093846	0.055442
																																							Hex2Cer(d18:1/22:0)	0.053913	0.055224
																																							Cer(d23:0/18:1)	0.064971	0.054843
																																							HexCer(d17:1/16:0)	-0.02538	0.05459
																																							Cer(d18:1/15:0)	-0.05774	0.054184
																																							PA(18:1_20:1)	0.059396	0.054089
																																							TG(16:1_17:1_24:1)	-0.03357	0.053984
																																							HexCer(t18:0/24:0(2OH))	0.054342	0.053973
																																							PA(20:1_20:4)	-0.08045	0.05393
																																							MG(14:0)	0.063952	0.053706
																																							PE(P-16:1_20:4)	-0.02373	0.053699
																																							Cer(d18:1/16:1(2OH))	-0.04645	0.053657
																																							PC(22:4_18:1)	0.022077	0.052983
																																							HexCer(d18:1/18:1)	-0.04264	0.052945
																																							Cer(d18:1/14:0)	0.048663	0.05277
																																							Cer(d18:2/26:2)	-0.04906	0.052759
																																							PA(20:1_20:5)	0.09921	0.05228
																																							FFA(21:2)	-0.06378	0.052209
																																							PA(16:0_20:4)	0.082468	0.051917
																																							Hex3Cer(d18:1/16:0)	-0.04996	0.051909
																																							PE(P-18:1_20:2)	0.010405	0.051381
																																							TG(16:0_20:0_18:1)	-0.02877	0.051202
																																							PC(15:1_20:4)	0.023321	0.051124
																																							HexCer(d17:1/26:1)	0.056642	0.051001
																																							Hex2Cer(d18:1/20:0)	0.051686	0.050736
																																							Cer(d20:1/26:1)	0.024578	0.050659
																																							HexCer(d18:1/20:0)	0.049779	0.050246
																																							Cer(d24:0/18:0)	-0.05121	0.049548
																																							DG(16:0_20:1)	-0.03242	0.049534
																																							PC(10:0_20:2)	-0.03777	0.048802
																																							PA(18:1_20:5)	0.077165	0.048586
																																							PE(17:0_18:2)	0.055107	0.047629
																																							Cer(d18:2/24:0)	-0.04299	0.047061
																																							Cer(d16:1/24:0)	0.046879	0.046617
																																							Cer(d16:1/21:0)	0.04804	0.046007
																																							TG(16:0_18:0_18:2)	-0.03736	0.045334
																																							PE(O-16:2_22:6)	-0.04791	0.044917
																																							PC(18:0_20:4)	-0.06885	0.044153
																																							TG(18:1_18:2_24:5)	-0.03406	0.044017
																																							TG(20:1_18:2_18:3)	0.040124	0.04377
																																							DGDG(16:0_16:0)	-0.03881	0.043678
																																							Cer(d17:1/16:2(2OH))	0.033861	0.042858
																																							Cer(d18:1/13:1(2OH))	-0.05292	0.04266
																																							MGDG(16:0_18:1)	0.032313	0.04196
																																							Cer(t30:0/18:1(2OH))	0.038767	0.04178
																																							PE(18:2_22:5)	-0.02753	0.04154
																																							PE(18:1_18:1)	-0.03482	0.041287
																																							TG(15:0_18:0_18:1)	0.040579	0.041117
																																							Hex3Cer(d18:1/22:0)	-0.05044	0.040802
																																							Cer(d18:2/16:0)	0.03728	0.040584
																																							PE(16:2_18:2)	-0.02989	0.039695
																																							PC(15:0_20:4)	0.049064	0.039096
																																							Cer(d16:1/22:0)	-0.04169	0.038851
																																							Cer(t17:2/20:2)	-0.03927	0.038722
																																							PA(18:0_22:4)	0.059693	0.038011
																																							LNAPE(22:6/N-20:3)	-0.02296	0.037449
																																							PE(18:2_18:3)	-0.05065	0.036756
																																							Carnitine C5:1	0.015914	0.036712
																																							PG(16:0_20:2)	0.045874	0.036613
																																							PE(O-14:1_22:6)	0.017185	0.036582
																																							Cer(d18:0/23:0)	-0.05205	0.036551
																																							Cer(d17:1/25:1)	-0.0354	0.036217
																																							PS(18:1_20:3)	0.056123	0.03603
																																							PE(20:2_20:4)	-0.03976	0.035518
																																							PA(22:0_22:6)	-0.06377	0.03548
																																							Cer(d18:0/24:2)	-0.03907	0.035345
																																							PI(10:0_16:0)	0.032824	0.035022
																																							PI(18:0_19:2)	0.056081	0.034851
																																							Cer(d18:1/16:1)	-0.04246	0.034621
																																							Cer(t15:0/22:2)	0.064873	0.034074
																																							Cer(d18:1/25:0)	-0.02945	0.033754
																																							Cer(d16:1/18:0)	-0.0345	0.033166
																																							PE(P-20:3_22:6)	-0.03646	0.033114
																																							TG(17:0_18:0_22:5)	0.077443	0.033095
																																							PC(10:0_22:0)	-0.04452	0.032644
																																							PE(22:3_20:4)	0.034989	0.032284
																																							Cer(d16:1/24:1)	-0.02872	0.03228
																																							Carnitine C12-OH	0.021454	0.03225
																																							Cer(t18:0/15:1)	-0.02962	0.031741
																																							Cer(d18:1/24:1)	0.031573	0.031676
																																							Cer(d17:1/16:0)	-0.02651	0.030598
																																							Cer(d18:2/25:1)	0.026751	0.030508
																																							Cer(d18:1/12:0)	-0.04541	0.030012
																																							SHexCer(d18:1:/16:0)	-0.0287	0.029498
																																							PE(18:1_22:5)	0.020139	0.029067
																																							Cer(d18:1/19:0)	-0.02577	0.02836
																																							Cer(d18:1/21:0)	-0.0242	0.02794
																																							PE(18:2_16:0)	-0.01652	0.027046
																																							Cer(d18:2/20:0)	0.027689	0.026149
																																							HexCer(t18:1/20:0(2OH))	0.022759	0.02606
																																							Cer(d21:2/38:2(2OH))	-0.03516	0.025732
																																							PE(18:0_22:5)	-0.01353	0.024983
																																							Cer(t26:2/34:2(2OH))	0.025486	0.023878
																																							SM(d18:0/16:0)	0.0036	0.023422
																																							FFA(16:0)	-0.01644	0.022817
																																							TG(17:1_18:1_26:1)	-0.01523	0.022353
																																							Cer(t17:2/16:1)	0.017526	0.02216
																																							TG(14:0_16:0_22:5)	0.019215	0.022062
																																							PE(16:0_18:1)	-0.01824	0.022013
																																							Cer(d18:1/22:2)	0.030313	0.021837
																																							Cer(d20:2/22:0)	0.018599	0.020861
																																							SM(d18:1/18:0)	0.003528	0.020493
																																							Cer(t15:0/22:1)	-0.01849	0.020454
																																							TG(15:0_16:1_20:4)	0.064835	0.020257
																																							HexCer(d18:2/18:0)	0.034123	0.019904
																																							PE(P-18:0_18:0)	-0.00667	0.019892
																																							MG(17:0)	0.011851	0.019743
																																							Cer(d19:1/22:0)	-0.02754	0.019481
																																							PI(19:1_18:2)	0.01114	0.019285
																																							HexCer(d16:1/18:0)	0.014386	0.019269
																																							PS(18:1_22:5)	0.035057	0.019254
																																							TG(14:0_14:0_16:1)	0.013952	0.018184
																																							Cer(d17:1/20:0)	0.017423	0.01702
																																							Cer(t17:2/22:1)	-0.01857	0.016453
																																							Cer(d16:1/25:1)	-0.01619	0.015366
																																							PE(P-16:0_20:2)	-0.007	0.015117
																																							PI(18:0_19:1)	-0.01285	0.014687
																																							PC(17:0_18:2)	-0.01415	0.014626
																																							HexCer(d18:2/24:2)	-0.01713	0.013944
																																							PA(18:0_20:3)	-0.02418	0.013719
																																							Cer(d24:0/18:1)	0.015171	0.013568
																																							Cer(d16:1/16:0)	0.011677	0.013406
																																							Cer(d18:2/26:1)	0.011557	0.013387
																																							PA(18:0_22:6)	0.024987	0.013198
																																							PMeOH(15:0_16:0)	-0.01273	0.012621
																																							Cer(d17:1/16:0(2OH))	0.023209	0.012081
																																							Cer(d17:1/15:1(2OH))	-0.01236	0.012033
																																							Cer(d18:1/40:0(2OH))	0.014921	0.011841
																																							PE(18:2_18:2)	0.007085	0.011304
																																							Cer(d17:1/23:0)	0.010899	0.010969
																																							Cer(d18:1/21:0(2OH))	0.012002	0.010836
																																							HexCer(d18:1/17:0)	-0.01169	0.010819
																																							Cer(d19:1/16:0)	-0.00916	0.008571
																																							Cer(d18:1/23:0)	0.008491	0.008123
																																							TG(18:1_18:1_26:1)	0.003257	0.007667
																																							PA(18:0_22:5)	0.009921	0.007599
																																							Cer(t17:2/20:1)	0.010166	0.007537
																																							PC(15:1_16:1)	0.005909	0.007517
																																							TG(16:0_18:0_18:1)	-0.00298	0.007347
																																							Cer(d18:1/26:0)	-0.00768	0.006717
																																							HexCer(t20:2/38:2(2OH))	-0.00525	0.006071
																																							PA(16:0_22:5)	-0.01071	0.005993
																																							PC(18:0_14:0)	0.006792	0.005383
																																							PI(16:0_18:3)	0.009403	0.005378
																																							PS(18:0_18:3)	-0.00932	0.005021
																																							Cer(d18:1/22:0)	-0.00484	0.004941
																																							PE(O-17:1_22:5)	-0.00451	0.004292
																																							TG(16:1_18:1_26:2)	-0.00157	0.004024
																																							PC(14:0_18:1)	-0.00344	0.003655
																																							Cer(d18:0/16:1)	0.007011	0.00334
																																							PA(20:1_22:5)	-0.00414	0.003315
																																							TG(16:1_18:1_22:2)	0.001961	0.00299
																																							Cer(t17:1/16:0)	-0.00298	0.002833
																																							DGDG(16:0_18:2)	-0.00278	0.002396
																																							PE(20:3_22:6)	0.001646	0.001628
																																							TG(16:1_16:1_20:5)	-0.00119	0.001525
																																							PA(19:0_20:4)	-0.00217	0.001174
																																							Cer(t18:1/20:1(2OH))	-0.00059	0.000479
																																							Cer(t17:1/21:0(2OH))	0.149801	0
																																							Cer(t20:2/40:2(2OH))	-0.04114	0
																																							HexCer(d17:1/24:0)	-0.16165	0
																																							PC(14:0_22:6)	-0.15194	0
																																							PC(16:0_22:6)	-0.00299	0
																																							PC(18:0_15:1)	-0.17324	0
																																							PC(14:0_19:2)	-0.25605	0
																																							PC(18:1_19:2)	-0.43286	0
																																							PE(22:0_18:2)	0.71754	0
																																							PE(19:0_20:4)	0.189491	0
																																							PE(15:0_22:6)	0.076645	0
																																							PE(17:0_22:6)	-0.14636	0
																																							PE(20:4_22:2)	-0.26247	0
																																							PE(16:0_18:0)	0.27703	0
																																							PE(O-16:0_18:2)	0.088695	0
																																							PE(O-16:2_20:4)	-0.00712	0
																																							PE(P-18:2_22:5)	0.171899	0
																																							PI(20:4_20:1)	-0.18788	0
																																							PI(20:4_16:1)	0.24542	0
																																							PI(18:0_20:4)	-0.11094	0
																																							TG(18:0_18:1_20:0)	-0.14509	0
																																							TG(18:2_20:5_22:6)	-0.43594	0
																																							TG(16:0_16:0_16:0)	0.006131	0

## Sheet: Figure 6
Figure 6D		TG levels (fold)				Figure 6I		TG levels (fold)																						Figure 6A													Figure 6B，S7D
MiaPaCa2			Panc1			Panc1			MiaPaCa2																					volcano					heatmap								volcano
Control	CLSA		Control	CLSA																											log2 FC(CLSA/ctrl.)	negative log10(p value)				Ctrl			CLSA				MiaPaCa2				heatmap
1.01542	1.16628		0.845444	3.73453																										6,7-diketolithocholic acid	-0.53903	2.29947			CE(16:1)	-0.837042	-0.657062	-0.732208	0.453923	1.76789	0.00449836		log2 FC(CLSA/ctrl.)	negative log10(p value)				Ctrl
0.90719	1.22901		1.04456	1.73607		Control	G6pd kd		Control	kd																				Carnitine C14:1	0.759898	1.95461			CE(20:4)	-0.84508	-0.796847	-1.01122	0.594309	1.30844	0.7504		AcCa(22:5)+H	-1.40254	3.00422		ChE()+H-H2O	0.598142	0.582327
1.07739	1.41822		1.10999	2.12722		0.959534	0.333874		0.994371	0.302998																				Carnitine C15:0	0.839109	2.33827			CE(20:5)	-0.67008	-1.0481	-0.94985	1.09722	1.02274	0.548068		BisMePA(16:0_20:5)+NH4	0.383859	2.33769		ChE()+H-H2O	0.500816	0.67708
						1.02124	0.312816		0.9904	0.336064																				Carnitine C16:0	0.447354	1.42921			CE(21:1)	-1.01026	-0.958486	-0.755801	0.878444	1.00596	0.840138		BisMePA(16:2e_16:0)+NH4	0.295841	1.40074		ChE(16:1)+NH4	0.601896	1.08882
						1.01923	0.38316		1.01523	0.266256																				Carnitine C16-OH	0.925669	2.10555			CE(22:2)	-0.872155	-0.963791	-0.839534	0.518874	1.00438	1.15222		Cer(d14:0_25:0)+HCOO	-1.60309	3.59304		ChE(18:1)+NH4	0.276026	0.619484
Figure 6F	LDs per cell		Figure 6G	LDs per cell																										Carnitine C17:0	1.84102	2.58638			CE(22:4)	-0.795159	-0.794127	-0.775197	-0.0527079	1.53415	0.883042		Cer(d15:0_22:1)+HCOO	-1.15583	3.55735		ChE(18:2)+NH4	0.555466	1.33614
MiaPaCa2			Panc1			Figure 6J		Fractonal labeling (%)																						Carnitine C18:0	1.22559	3.14075			CE(22:5)	-0.902741	-0.926013	-0.865229	0.79896	1.21681	0.678213		Cer(d15:0_26:2)+HCOO	-0.36659	3.05534		ChE(18:3)+NH4	0.942298	0.473168
							Ctrl					CLSA					Ctrl+G6PDi1					CLSA+G6PDi1								Carnitine C18:1	0.813607	2.43751			CE(22:6)	-0.793321	-0.91401	-0.851611	0.884977	1.39632	0.277642		Cer(d16:1_24:1)+H	-0.35895	1.55298		ChE(20:0)+NH4	0.629979	0.329531
Ctrl	CLSA25		Ctrl	CLSA25		M+2	M+2	0.042479	0.042005	0.043339	0.038418		0.033901	0.037038	0.030565	0.033769		0.029748	0.023735	0.020154	0.024758		0.023772	0.0221	0.021912	0.023283				Carnitine C18:2	1.13199	1.60118			CE(24:2)	-0.899174	-0.846453	-0.930742	0.767492	1.2689	0.639978		Cer(d16:1_24:1)+HCOO	-0.29384	1.48388		ChE(20:2)+NH4	-1.29967	-0.64924
12	17		11	26		M+4	M+4	0.02097	0.020122	0.021362	0.019305		0.019622	0.020678	0.016579	0.017473		0.013813	0.011258	0.008467	0.011595		0.013267	0.011436	0.011558	0.011082				Carnitine C18-OH	0.927443	1.62758			CE(24:5)	-0.895874	-0.855894	-0.940705	0.95298	1.15156	0.587932		Cer(d17:1_16:0)+HCOO	-0.33535	3.60338		ChE(20:3)+NH4	1.16248	1.32805
17	23		5	35		M+6	M+6	0.015115	0.013906	0.014655	0.014269		0.018398	0.018641	0.016452	0.016766		0.010352	0.011024	0.00907	0.009807		0.016817	0.0133	0.01447	0.013354				Carnitine C20:0	1.41887	2.85076			CE(24:6)	-0.867021	-0.916187	-0.861357	1.00212	1.21738	0.425063		Cer(d17:1_22:0)+HCOO	-1.02873	4.12749		ChE(20:4)+NH4	0.638078	0.530508
8	29		8	16		M+8	M+8	0.01009	0.00934	0.009774	0.009631		0.018318	0.017563	0.017515	0.01782		0.006545	0.00869	0.00746	0.006785		0.016483	0.012235	0.012438	0.012734				Carnitine C20:1	-1.262	3.87737			CE(26:6)	-0.777751	-0.982331	-0.935094	0.701136	1.192	0.802035		Cer(d18:0_16:0)+H	-1.17694	4.70649		ChE(20:5)+NH4	0.939664	0.302597
24	32		16	27		M+10	M+10	0.005986	0.005617	0.005817	0.005817		0.018182	0.016915	0.018641	0.018353		0.003747	0.005557	0.004699	0.003924		0.01273	0.008209	0.009756	0.010328				Carnitine C20:4	1.05373	2.11018			CE(28:5)	-0.987972	-0.458937	-0.933423	1.22878	1.19589	-0.0443342		Cer(d18:0_16:0)+HCOO	-1.2427	3.56434		ChE(21:1)+NH4	1.18274	0.53891
18	43		7	28		M+12	M+12	0.002995	0.00273	0.002826	0.00286		0.01491	0.013832	0.016201	0.01553		0.001762	0.002536	0.002275	0.001787		0.007212	0.004618	0.006448	0.00599				Carnitine C24:1	2.38409	3.86202			Cer(d16:1/26:0)	0.105309	1.04641	1.28497	-1.1637	-0.438569	-0.834424		Cer(d18:0_18:0)+H	-1.44768	3.6197		ChE(22:1)+NH4	-0.51124	-1.55467
16	41		14	23		M+14	M+14	0.001033	0.000973	0.001029	0.001014		0.008312	0.007733	0.009713	0.009155		0.000675	0.000744	0.000751	0.000628		0.003118	0.001919	0.002574	0.002764				Carnitine C24:5	-0.62239	1.98696			Cer(d17:0/18:0)	0.886338	0.972009	0.823885	-1.0516	-0.536501	-1.09413		Cer(d18:0_18:0)+HCOO	-1.40478	3.6538		ChE(22:4)+NH4	-1.32912	-1.03672
19	32		16	9		M+16	M+16	0.000205	0.000201	0.000188	0.000168		0.002431	0.00218	0.002858	0.002554		0.000177	0.000148	0.000141	9.24e-05		0.000638	0.000427	0.000554	0.000628				Carnitine C3:1-2OH	-0.54805	1.95626			Cer(d17:1/14:0)	-0.729749	-0.798987	-0.862142	-0.0808105	1.34685	1.12484		Cer(d18:0_20:0)+HCOO	-1.26791	3.94369		ChE(22:5)+NH4	0.943893	0.758311
24	19		17	37																										Carnitine C4:0	-0.82321	1.6381			Cer(d17:2/24:1)	-1.23151	0.123572	-1.11466	0.12847	0.956291	1.13783		Cer(d18:0_22:0)+H	-1.16266	2.96124		ChE(22:6)+NH4	0.837204	0.837144
16	26		15	32																										Carnitine C4-OH	-0.50215	1.37033			Cer(d18:0/24:2)	-0.855392	-0.706852	-0.680473	-0.0707176	1.71557	0.597865		Cer(d18:0_23:0)+H	-1.38406	2.4265		ChE(24:0)+NH4	0.90603	0.702174
11	37		21	36																										CE(16:1)	1.14181	1.30788			Cer(d18:1/19:0)	-1.09792	-0.672391	-0.551177	-0.042276	1.53058	0.833186		Cer(d18:0_24:0)+H	-0.89175	3.32917		ChE(24:1)+NH4	-1.16183	-1.18026
8	33		7	31		Figure 6K																								CE(20:4)	2.19931	2.83992			Cer(d18:1/20:0)	0.371895	1.18112	0.760045	-1.5793	-0.116283	-0.617482		Cer(d18:1_16:0)+HCOO	-0.3507	2.44882		ChE(24:2)+NH4	-1.24681	-1.07901
18	29		16	17			Ctrl					CLSA					Ctrl+G6PDi1					CLSA+G6PDi1								CE(20:5)	2.43151	3.0053			Cer(d18:1/23:1)	-1.02708	-0.299264	-0.920233	-0.166279	1.39372	1.01913		Cer(d18:1_17:0)+HCOO	-0.79481	2.13614		ChE(28:0)+NH4	-1.12471	-0.70695
24	37		21	29		M+2	0.041444	0.040129	0.043348	0.041213		0.038985	0.037877	0.038651	0.038927		0.037597	0.037304	0.034051	0.032969		0.047267	0.04732	0.039357	0.042138					CE(21:1)	2.69568	4.40313			Cer(d18:1/24:0(2OH))	-0.925459	-0.231419	-1.27731	0.243722	1.09453	1.09593		Cer(d18:1_18:0)+HCOO	-0.89173	3.17008		ChE(28:1)+NH4	0.406943	0.984547
18	28		11	32		M+4	0.00908	0.008077	0.009135	0.008632		0.006459	0.006832	0.005234	0.00574		0.009658	0.0059	0.00402	0.007158		0.004854	0.004424	0.004337	0.003484					CE(22:2)	3.03804	3.10181			Cer(d18:1/24:1)	-1.08285	-0.536559	-0.857992	0.149116	1.35218	0.976099		Cer(d18:1_18:0)-H	-1.03483	4.34022		ChE(30:1)+NH4	0.584611	0.701941
9	38		18	17		M+6	0.006625	0.00588	0.006587	0.006547		0.005867	0.006174	0.005228	0.005305		0.006339	0.004984	0.003343	0.005414		0.005017	0.004449	0.004136	0.003682					CE(22:4)	3.32705	1.57317			Cer(d18:1/26:2)	-0.817893	-0.584222	-0.821331	0.172694	1.79432	0.256436		Cer(d18:1_22:0)+HCOO	-0.83972	3.36996		ChE(30:2)+NH4	0.80142	1.09761
24	42		21	32		M+8	0.004546	0.00394	0.004447	0.004493		0.005719	0.005585	0.005317	0.005432		0.003924	0.004053	0.003026	0.003769		0.005673	0.004855	0.004278	0.004484					CE(22:5)	3.3857	3.40209			Cer(d18:2/17:0)	-0.871642	-0.181251	-1.27626	0.0995084	1.31855	0.911091		Cer(d18:1_22:0)-H	-0.70962	3.17741		Cer(d33:1)+HCOO	0.257519	0.552756
17	37		5	23		M+10	0.002942	0.002484	0.002846	0.002999		0.005902	0.005661	0.006089	0.005896		0.002099	0.002769	0.002102	0.002216		0.004877	0.003953	0.003979	0.004046					CE(22:6)	2.41339	2.19962			Cer(d18:2/23:0)	-1.45116	-0.405765	-0.429357	0.403169	0.389492	1.49362		Cer(d18:1_23:0)-H	-0.96495	1.91922		Cer(d34:0)+H	1.14665	0.639033
19	26		15	27		M+12	0.001631	0.001368	0.001507	0.00159		0.00562	0.005329	0.006112	0.005832		0.000906	0.001282	0.001134	0.001038		0.003391	0.002735	0.002809	0.002718					CE(24:2)	2.45968	3.11409			Cer(d18:2/25:1)	-1.04991	-0.0195465	-1.18664	0.0382978	1.22809	0.989709		Cer(d18:1_24:0)+HCOO	-0.50602	2.34902		Cer(d34:0)+HCOO	1.10042	0.73086
26	35		5	28		M+14	0.000717	0.000641	0.000719	0.00075		0.004374	0.004038	0.004867	0.004678		0.000332	0.000551	0.000415	0.000349		0.001814	0.001295	0.001416	0.001412					CE(24:5)	2.71178	3.37327			Cer(d18:2/26:0)	0.153647	1.0956	1.17881	-1.32937	-0.460817	-0.637866		Cer(d18:1_24:1)+HCOO	-0.3437	1.73463		Cer(d34:1)+HCOO	0.666982	0.422685
22	23		3	31		M+16	0.000244	0.000211	0.000231	0.000229		0.002249	0.002064	0.002594	0.002477		6.78e-05	0.00017	0.000124	7.63e-05		0.00085	0.000598	0.00069	0.000711					CE(24:6)	2.65849	2.75727			Cer(d19:1/24:1)	-0.998068	-0.247594	-1.05629	-0.0668317	1.27603	1.09275		Cer(d18:1_25:1)+H	-0.4525	1.68449		Cer(d34:1)+H-H2O	0.690369	0.882921
21	29		16	35		M+18	3.55e-06	4.52e-06	7.82e-06	1.97e-05		0.000572	0.000519	0.000682	0.000598		0	0	0	0		0.00014	9.54e-05	0.000112	0.000113					CE(26:6)	1.98957	3.42556			Cer(d19:2/24:1)	-1.36985	-0.71034	-0.475035	0.559968	1.20877	0.786491		Cer(d18:1_25:1)+HCOO	-0.52235	2.42832		Cer(d34:2)+HCOO	1.09976	0.793141
16	31		9	28																										CE(28:5)	1.11058	1.60989			Cer(d20:1/22:0(2OH))	1.46438	0.0351425	0.921119	-0.942659	-0.627076	-0.850912		Cer(d18:1_26:0)+H	-1.13099	3.51656		Cer(d35:1)+HCOO	1.09518	0.842814
7	35		11	12																										Cer(d16:1/26:0)	-0.54476	1.75543			Cer(d20:1/24:0)	-1.42873	-0.288267	-0.52971	-0.0308412	1.15437	1.12317		Cer(d18:1_26:0)+HCOO	-1.0379	2.80805		Cer(d36:0)+H	0.877993	0.845211
9	32		8	21		Figure 6M	LDs per cell																							Cer(d17:0/18:0)	-0.79113	3.19969			Cer(d20:1/24:1)	-0.865504	-0.339198	-1.17769	0.291941	1.53444	0.556009		Cer(d18:1_26:0)-H	-1.52187	1.342		Cer(d36:0)+HCOO	0.930685	0.645827
11	44		13	37		Normal	PDAC																							Cer(d17:1/14:0)	0.610177	1.63526			Cer(d20:2/24:1)	-0.879969	-0.838986	-0.839622	0.516621	1.50321	0.538743		Cer(d18:1_26:1)+H	-0.80151	3.68691		Cer(d36:1)+HCOO	0.846294	1.04767
						1	26																							Cer(d17:2/24:1)	0.713351	1.30181			Cer(d21:3/16:0)	0.291153	1.74686	0.242171	-0.719765	-0.593727	-0.966691		Cer(d18:1_26:1)+HCOO	-0.79918	4.03088		Cer(d36:1)+H-H2O	1.42939	0.479882
						12	35																							Cer(d18:0/24:2)	1.3356	1.33523			Cer(d24:1/18:0(2OH))	1.24284	-0.0751341	1.22596	-0.947926	-0.683643	-0.762098		Cer(d18:1_26:1)-H	-0.82564	2.20399		Cer(d36:1)-H	0.739871	0.471967
						0	32																							Cer(d18:1/19:0)	0.505349	1.48107			Cer(t16:1/26:0)	-0.958765	-0.585022	-0.964549	0.204374	1.38892	0.915045		Cer(d18:2_16:0)+HCOO	0.198976	1.48535		Cer(d36:2)+HCOO	0.809437	1.04213
						6	45																							Cer(d18:1/20:0)	-0.34752	1.46416			Cer(t17:2/35:1)	-0.770336	-0.612011	-1.14961	0.225794	1.14203	1.16414		Cer(d18:2_26:1)+H	-0.55032	2.97997		Cer(d37:1)+HCOO	0.809861	0.712615
						4	16																							Cer(d18:1/23:1)	0.590207	1.34179			Cer(t18:0/18:0(2OH))	0.63345	1.59426	0.163256	-1.0054	-0.519984	-0.865576		Cer(d34:1)+H-H2O	-0.44008	2.14999		Cer(d38:0)+HCOO	1.15332	0.792714
						2	19																							Cer(d18:1/24:0(2OH))	0.736617	1.74839			Cer(t18:0/18:0)	-1.66722	-0.491891	-0.239551	0.763751	0.842341	0.792573		Cer(d36:1)+H-H2O	-1.16242	2.42917		Cer(d38:1)+HCOO	1.37591	0.639394
						2	22																							Cer(d18:1/24:1)	0.772999	1.879			Cer(t18:0/20:0(2OH))	0.767968	1.41473	0.15345	-1.15304	-1.01337	-0.169736		Cer(d36:2)+HCOO	-0.41341	2.18143		Cer(d39:1)+HCOO	0.738533	1.03338
						4	34																							Cer(d18:1/26:2)	0.655729	1.3032			Cer(t18:0/24:1)	-0.844672	-0.879153	-0.75072	0.368083	1.59911	0.507353		Cer(d38:1)+HCOO	-0.99741	3.14868		Cer(d40:0)+H	1.29583	0.502632
						5	37																							Cer(d18:2/17:0)	0.636771	1.49674			DG(14:0_14:0)	0.77213	0.815315	1.11685	-0.711705	-0.997839	-0.994748		Cer(d40:0)+HCOO	-1.38115	2.71841		Cer(d40:0)+HCOO	1.06995	0.676656
						10	39																							Cer(d18:2/23:0)	0.404319	1.41265			DG(14:0_16:1)	0.337061	1.06125	1.19689	-0.967704	-0.631043	-0.996455		Cer(d40:1)+HCOO	-1.18907	2.71682		Cer(d40:1)+HCOO	0.976548	0.462911
						16	41																							Cer(d18:2/25:1)	0.402354	1.35823			DG(14:0_18:0)	0.26436	0.816104	1.45028	-0.712282	-0.91412	-0.904338		Cer(d40:1)+H-H2O	-0.94214	2.78146		Cer(d40:1)+HCOO	0.965224	0.563373
						18	12																							Cer(d18:2/26:0)	-0.62513	1.73142			DG(14:0_20:0)	0.932452	0.625625	1.13813	-0.928018	-0.982438	-0.785746		Cer(d41:1)+H-H2O	-0.75129	1.31048		Cer(d40:1)+H-H2O	1.21244	0.653196
						14	25																							Cer(d19:1/24:1)	0.881498	1.44239			DG(15:0_16:0)	0.172297	1.18902	1.14383	-0.518276	-1.04723	-0.939632		Cer(d42:0)+HCOO	-1.01744	3.19237		Cer(d40:1)-H	1.08434	0.689816
						12	27																							Cer(d19:2/24:1)	0.733055	2.18205			DG(16:0_16:0)	0.528756	0.561392	1.45364	-0.618731	-1.13051	-0.79455		Cer(d42:1)+H-H2O	-0.35923	1.73813		Cer(d40:2)+H	1.08547	0.61973
						4	29																							Cer(d20:1/22:0(2OH))	-1.34757	1.71135			DG(16:0_18:0)	0.432281	0.103162	1.74674	-0.668998	-0.770175	-0.843009		Cer(d42:1+O)+HCOO	-0.92561	1.29833		Cer(d40:2)+HCOO	1.3601	0.28188
						3	40																							Cer(d20:1/24:0)	0.388902	1.34202			DG(16:0_20:4)	-1.084	-1.11293	-0.217321	0.276878	0.770161	1.36722		Cer(d42:2)+H-H2O	-0.25703	1.75775		Cer(d41:0)+H	1.06697	0.513267
						0	41																							Cer(d20:1/24:1)	1.02751	1.61478			DG(16:0_22:6)	-1.02634	-0.6299	-1.03355	0.823012	1.10924	0.757541		Cer(d44:2)+H-H2O	-1.06717	1.86475		Cer(d41:1)+H-H2O	0.502334	0.542119
						5	32																							Cer(d20:2/24:1)	1.39096	2.19788			DG(16:1_16:1)	0.239583	0.920413	1.37696	-1.02755	-0.707797	-0.801612		Cer(m18:0_24:1)+H	0.645875	2.00286		Cer(d41:1)-H	1.13754	0.845968
						1	28																							Cer(d21:3/16:0)	-1.23182	1.40136			DG(16:1_20:4)	-1.11099	-0.370086	-1.02398	0.269693	1.18502	1.05033		Cer(m18:1_24:1)+H	0.587123	1.97462		Cer(d41:2)+HCOO	1.04502	0.608415
						16	45																							Cer(d24:1/18:0(2OH))	-1.38089	1.6421			DG(16:1_22:5)	-1.34617	-0.288378	-0.929641	1.03236	0.79238	0.739452		Cer(t17:0_22:0)+CH3COO	-0.8462	2.09945		Cer(d42:0)+H	1.11467	0.629175
						0	23																							Cer(t16:1/26:0)	1.0847	1.98681			DG(16:1_22:6)	-0.703563	-1.15636	-0.68173	1.39511	0.350292	0.796252		Cer(t17:0_22:0)+H-H2O	-1.17147	3.77864		Cer(d42:0)+HCOO	1.2262	0.395617
						8	43																							Cer(t17:2/35:1)	1.38681	2.07954			DG(17:0_18:1)	-0.598783	-0.698986	-1.01324	-0.0783583	1.55907	0.830291		Cer(t17:0_23:0)+HCOO	-0.84626	2.09911		Cer(d42:1)+HCOO	0.379756	0.943847
						7	33																							Cer(t18:0/18:0(2OH))	-1.24495	1.63546			DG(17:1_18:1)	-1.50552	-0.632789	-0.195564	0.323041	0.715015	1.29582		Cer(t17:0_24:0)+H-H2O	-0.78289	2.96799		Cer(d42:1)+H-H2O	1.12493	0.368043
						2	21																							Cer(t18:0/18:0)	0.217717	1.6545			DG(18:0_18:1)	-1.20617	-0.758877	-0.347639	0.772406	1.50006	0.0402168		Cer(t17:0_24:1)+CH3COO	-0.43771	2.12554		Cer(d42:2)+HCOO	1.18775	0.413749
						2	27																							Cer(t18:0/20:0(2OH))	-0.61995	1.51132			DG(18:0_18:2)	-0.950844	-0.175714	-1.34082	0.449481	1.12986	0.888032		Cer(t17:0_24:1)+H-H2O	-0.31776	3.03041		Cer(d42:2)+H-H2O	1.25568	0.257675
						1	32																							Cer(t18:0/24:1)	0.6158	1.86973			DG(18:0_20:4)	-0.930792	-0.911628	-0.839533	0.959821	0.549923	1.17221		Cer(t17:0_25:0)+HCOO	-1.96111	2.42094		Cer(d43:2)+H	1.25049	0.404052
						4	34																							DG(14:0_14:0)	-1.45062	3.62967			DG(18:0_22:4)	-1.05019	-0.814706	-0.428148	0.0440106	1.63394	0.615092		Cer(t17:1_24:1)+HCOO	0.727592	1.34217		Cer(d43:2)+HCOO	0.694099	0.355857
						3	41																							DG(14:0_16:1)	-1.20776	2.39345			DG(18:0_22:5)	-1.08169	-0.655379	-0.93252	0.572533	1.00258	1.09448		Cer(t18:0_16:0)+H-H2O	-0.29332	1.65245		Cer(d44:1)+H	0.361428	0.111051
						7	38																							DG(14:0_18:0)	-0.56968	2.0745			DG(18:1_18:1)	-1.0908	-0.85856	-0.368106	0.021805	0.759212	1.53644		Cer(t18:0_17:0)+H-H2O	-0.76173	2.87658		Cer(d44:1)+HCOO	1.03392	0.69168
						0	31																							DG(14:0_20:0)	-0.56046	3.44626			DG(18:1_20:1)	-1.06334	-0.620394	-0.949904	0.645664	1.30157	0.686405		Cer(t18:0_18:0)+H-H2O	-0.80248	2.79233		Cer(d44:1)-H	1.51826	0.035175
																														DG(15:0_16:0)	-0.72629	1.97502			DG(18:1_20:2)	-0.821205	-0.872666	-0.84678	0.202328	1.3592	0.979127		Cer(t18:0_19:0)+H-H2O	-1.12066	2.80052		Cer(d44:2)+H	0.673455	1.37597
																														DG(16:0_16:0)	-0.81911	2.13011			DG(18:1_20:4)	-0.925837	-1.01924	-0.585934	0.210322	1.05169	1.269		Cer(t18:0_20:0)+H-H2O	-0.9343	2.39848		Cer(d44:2)+HCOO	1.01217	0.704663
																														DG(16:0_18:0)	-0.63457	1.40505			DG(18:1_22:3)	-0.65875	-0.943452	-1.0914	0.695486	0.949755	1.04836		Cer(t18:0_22:0)+H-H2O	-0.90637	3.13316		Cer(d44:2)+H-H2O	1.03628	0.486989
																														DG(16:0_20:4)	0.379572	1.69442			DG(18:1_22:4)	-1.00863	-0.869417	-0.841558	0.723021	1.03445	0.962139		Cer(t18:0_24:0+O)+H-H2O	-0.84169	2.31436		Cer(d44:2)-H	1.22377	0.374632
																														DG(16:0_22:6)	0.695313	3.32432			DG(18:2_20:1)	-0.793313	-0.83091	-1.00533	0.387768	1.06443	1.17736		Cer(t18:0_24:1)+HCOO	-0.43642	2.05123		Cer(d44:3)+H	-0.52781	-1.12772
																														DG(16:1_16:1)	-1.10609	2.10055			DG(18:2_20:4)	-1.03479	-0.852597	-0.808455	0.963612	1.1109	0.621327		Cer(t18:0_24:1)+H-H2O	-0.40627	2.54976		Cer(m42:1)+H	1.10236	0.51529
																														DG(16:1_20:4)	0.666887	1.97469			DG(18:2_22:6)	-0.745843	-0.830891	-1.09979	0.631654	0.858047	1.18683		Cer(t18:0_25:1)+H-H2O	-0.4525	1.68449		Cer(m42:2)+H	-0.63538	-1.39073
																														DG(16:1_22:5)	1.51461	2.2251			DGDG(14:0_18:1)	-1.16388	-0.849721	-0.668578	0.672022	0.95837	1.05179		Cer(t18:0_26:0)+HCOO	-2.02085	3.18622		Cer(t34:0)+H-H2O	-0.49866	-1.59005
																														DG(16:1_22:6)	1.16656	2.12077			FFA(16:0)	0.560618	0.425963	1.32684	-0.164984	-1.52625	-0.622185		Cer(t18:0_26:0)+H-H2O	-1.14487	3.38956		Cer(t35:0)+H-H2O	0.935632	0.204261
																														DG(17:0_18:1)	0.670025	1.46009			FFA(16:1)	-1.02468	-0.842286	-0.755985	0.673433	0.577748	1.37177		Cer(t18:0_26:1)+H-H2O	-0.80174	3.68605		Cer(t36:0)+H-H2O	1.10589	0.46494
																														DG(17:1_18:1)	0.3304	1.50656			FFA(17:1)	-0.917147	-0.798593	-0.960766	0.820607	0.609796	1.2461		Cer(t18:1_22:0)+H-H2O	-0.37354	1.61965		Cer(t37:0)+H-H2O	1.02949	0.530411
																														DG(18:0_18:1)	0.260719	1.46341			FFA(18:1)	-1.01145	-0.87535	-0.804368	0.814587	0.67429	1.20229		Cer(t18:1_24:0)+HCOO	-0.92561	1.29833		Cer(t38:0)+H-H2O	1.03619	1.0268
																														DG(18:0_18:2)	0.662745	1.84685			FFA(18:2)	-0.878844	-0.880333	-0.922312	0.751977	0.668946	1.26057		Cer(t18:1_26:1)+H-H2O	-0.55032	2.97997		Cer(t39:0)+CH3COO	0.908946	0.740007
																														DG(18:0_20:4)	0.907718	3.19542			FFA(19:1)	-0.91894	-0.958253	-0.832463	0.831333	0.728041	1.15028		Cer(t42:0+O)+HCOO		2.44583		Cer(t39:0)+H-H2O	-0.47905	-1.23492
																														DG(18:0_22:4)	0.905934	1.42536			FFA(20:1)	-0.982166	-0.932553	-0.805317	0.741468	0.918501	1.06007		CerG2GNAc1(d42:2)+HCOO	0.407219	2.02457		Cer(t40:0)+HCOO	1.4822	0.319453
																														DG(18:0_22:5)	0.905055	3.02461			FFA(20:2)	-0.962353	-0.887279	-0.85853	0.879308	0.686388	1.14247		CerG2GNAc1(m37:1)+HCOO	2.64726	2.41832		Cer(t40:0)+H-H2O	1.0727	0.299031
																														DG(18:1_18:1)	0.603101	1.47295			FFA(20:3)	-0.928667	-0.87136	-0.897996	0.587981	1.05007	1.05998		ChE()+H-H2O	-0.72507	3.39371		Cer(t40:1)+H-H2O	1.01296	0.704279
																														DG(18:1_20:1)	1.07013	2.66236			FFA(20:4)	-0.912695	-0.796469	-0.985647	0.728961	0.762182	1.20367		ChE()+H-H2O	-0.98271	2.31058		Cer(t41:0)+H-H2O	1.48232	0.319377
																														DG(18:1_20:2)	1.4959	2.1164			FFA(20:5)	-0.901545	-0.811592	-0.987962	0.852549	0.682349	1.1662		ChE(16:1)+NH4	-0.88494	1.38914		Cer(t41:1)+CH3COO	0.862392	0.70985
																														DG(18:1_20:4)	1.25028	2.07563			FFA(21:1)	-0.721638	-1.65948	0.14592	0.630693	0.704536	0.899966		ChE(18:1)+NH4	-0.18225	2.27653		Cer(t41:1)+H-H2O	1.0908	0.214553
																														DG(18:1_22:3)	1.66111	3.39471			FFA(21:2)	-0.666777	-1.00208	-0.928019	0.369778	0.922071	1.30502		ChE(18:2)+NH4	-0.41906	2.81623		Cer(t41:2)+HCOO	1.04891	1.1003
																														DG(18:1_22:4)	1.94146	4.14225			FFA(22:2)	-1.00936	-0.756857	-0.878431	0.612179	1.32967	0.702798		ChE(18:3)+NH4	-0.3742	1.36815		Cer(t42:0)+HCOO	1.0817	0.746807
																														DG(18:2_20:1)	1.45482	2.62947			FFA(22:3)	-0.948871	-0.858886	-0.915969	0.903207	0.752092	1.06843		ChE(20:0)+NH4	0.706963	2.73673		Cer(t42:0+O)+HCOO	0.995709	0.570406
																														DG(18:2_20:4)	1.86394	3.43889			FFA(22:4)	-0.915357	-0.888037	-0.919713	0.866622	0.764937	1.09155		ChE(20:2)+NH4	-0.11021	1.53489		Cer(t42:0+O)+H-H2O	1.22633	1.06808
																														DG(18:2_22:6)	1.84643	3.1163			FFA(22:5)	-0.926451	-0.87123	-0.903958	0.825368	0.689055	1.18722		ChE(20:3)+NH4	-0.5969	2.28811		Cer(t42:1)+HCOO	0.824994	0.365185
																														DGDG(14:0_18:1)	1.77814	3.19895			FFA(22:6)	-0.955329	-0.842255	-0.905818	1.024	0.617579	1.06182		ChE(20:4)+NH4	-0.19059	1.42695		Cer(t42:1)+H-H2O	1.1245	0.185788
																														FFA(16:0)	-0.24625	1.46487			FFA(24:1)	-1.02726	-0.860937	-0.828329	0.908976	0.734174	1.07338		ChE(20:5)+NH4	-0.42628	2.11859		Cer(t43:1)+H-H2O	0.734074	0.941495
																														FFA(16:1)	0.483588	2.57877			FFA(24:2)	-1.12572	-0.693103	-0.86215	0.626859	0.970328	1.08378		ChE(21:1)+NH4	0.407003	1.41081		Cer(t44:0)+HCOO	1.51826	0.035175
																														FFA(17:1)	1.25886	3.11599			FFA(24:5)	-0.945935	-0.883035	-0.876134	1.0576	0.62103	1.02647		ChE(22:1)+NH4	0.291529	1.72888		Cer(t44:0)+H-H2O	0.680356	0.771027
																														FFA(18:1)	0.994307	3.34911			FFA(24:6)	-0.831421	-0.810013	-0.989772	0.461678	0.854115	1.31541		ChE(22:4)+NH4	-0.34133	2.72196		Cer(t44:1)+H-H2O	0.99275	0.660952
																														FFA(18:2)	1.59703	3.18837			Hex2Cer(d18:1/16:0)	-1.17412	-0.753703	-0.700143	1.19005	0.48111	0.956812		ChE(22:5)+NH4	-0.60067	3.5649		Cer(t44:2)+H-H2O	1.30787	0.273588
																														FFA(19:1)	1.28344	3.77699			Hex2Cer(d18:1/24:0)	-1.05938	-1.2155	-0.219318	1.20113	0.838155	0.454911		ChE(22:6)+NH4	-1.09784	3.79116		CerG2GNAc1(d42:2)+HCOO	0.809437	1.04213
																														FFA(20:1)	1.37186	4.16199			Hex3Cer(d18:1/16:0)	-0.979662	-1.17208	-0.240773	0.423634	0.489054	1.47983		ChE(24:0)+NH4	0.374041	1.57871		CerG2GNAc1(m37:1)+HCOO	-1.20118	-0.7433
																														FFA(20:2)	1.73541	3.73338			Hex3Cer(d18:1/24:0)	-1.20772	-0.883927	-0.210015	1.23286	-0.0245629	1.09336		ChE(24:1)+NH4	0.229333	1.54937		DG(31:0)+NH4	1.12011	0.143257
																														FFA(20:3)	1.57576	3.4843			HexCer(d16:1/24:1)	-0.933494	-0.963911	-0.636814	0.625662	0.415213	1.49334		ChE(24:2)+NH4	0.274877	3.0888		DG(34:3e)+H	1.03275	0.828369
																														FFA(20:4)	1.76459	3.41832			HexCer(d18:1/12:0)	-0.738495	-0.901473	-0.933581	0.261956	1.27837	1.03323		ChE(28:0)+NH4	-1.03435	2.61673		DG(36:3)+NH4	-0.79233	-1.12536
																														FFA(20:5)	1.4363	3.55258			HexCer(d18:1/14:0)	-0.872506	-0.466379	-1.16391	0.22273	1.0463	1.23377		ChE(28:1)+NH4	-0.77832	2.67691		DG(36:4)+NH4	-0.23214	-1.59669
																														FFA(21:1)	1.20656	1.32257			HexCer(d18:1/16:0)	-1.00329	-1.0139	-0.341441	1.5904	0.27378	0.494455		ChE(30:1)+NH4	-1.59128	2.63197		DG(36:4)+NH4	0.901579	0.394311
																														FFA(21:2)	1.80185	2.40354			HexCer(d18:1/18:0)	-0.717544	-1.59326	0.0832191	0.561129	0.489494	1.17697		ChE(30:2)+NH4	-1.24688	3.17535		DG(36:4e)+NH4	-0.31914	-1.76673
																														FFA(22:2)	2.16887	2.75805			HexCer(d18:1/22:0)	-1.01223	-1.09657	-0.551717	0.621549	1.06122	0.977752		CL(14:0_16:1_16:1_18:1)-H	-0.68552	1.40555		DG(37:2)+NH4	-0.23764	-1.39227
																														FFA(22:3)	2.10102	4.35413			HexCer(d18:1/22:1)	-0.947555	-0.675475	-1.01917	0.600619	0.735851	1.30573		CmE()+H-H2O	-0.70323	1.49003		DG(38:4)+NH4	-0.73498	-1.30028
																														FFA(22:4)	2.35505	4.31881			HexCer(d18:1/23:0)	-0.992743	-1.0264	-0.691347	0.760688	0.933048	1.01675		CmE(22:3)+NH4	-0.77503	1.87564		DG(38:5)+NH4	-0.97858	-0.75507
																														FFA(22:5)	2.23287	3.56512			HexCer(d18:1/23:1)	-0.780446	-0.309349	-1.1503	-0.156016	1.39425	1.00186		CmE(22:4)+NH4	-2.24689	1.3059		DG(38:5e)+NH4	-0.77653	-1.00529
																														FFA(22:6)	1.65512	3.60747			HexCer(d18:1/24:0)	-1.15858	-0.870262	-0.603162	0.654869	0.711858	1.26528		CmE(26:1)+NH4	-0.46023	2.02886		DG(40:6e)+NH4	-0.36861	-1.39847
																														FFA(24:1)	1.17893	4.01197			HexCer(d18:1/24:1)	-0.958263	-0.950715	-0.783961	0.585716	1.05671	1.05051		CmE(28:1)+NH4	-1.30004	2.46069		DG(42:0)+NH4	-0.64322	-1.43953
																														FFA(24:2)	1.56214	3.18051			HexCer(d18:1/24:2)	-0.789478	-0.776203	-1.13076	0.913496	1.08083	0.702116		CmE(28:1)+NH4	0.656861	1.52157		DG(42:1)+NH4	0.572171	0.686093
																														FFA(24:5)	1.95138	3.65043			HexCer(d18:1/25:0)	-1.04356	-1.19639	-0.215566	0.893475	0.325574	1.23647		Co(Q10)+NH4	0.412046	1.3354		DG(42:2)+NH4	-0.89382	-1.45667
																														FFA(24:6)	1.72557	2.64262			HexCer(d18:1/25:1)	-0.878766	-0.600366	-1.06353	0.94542	0.266266	1.33098		DG(15:0_16:0)+NH4	0.416531	1.72121		DG(44:1)+NH4	1.05917	-0.18223
																														Hex2Cer(d18:1/16:0)	0.725422	2.617			HexCer(d18:1/26:0)	-1.10548	-0.996925	-0.527871	1.11381	0.518422	0.998041		DG(16:0_20:4)+NH4	0.414128	2.16985		DG(44:2)+NH4	1.07197	0.397638
																														Hex2Cer(d18:1/24:0)	0.727196	1.93584			HexCer(d18:1/26:2)	-1.23439	-0.902751	-0.478703	0.862592	0.601698	1.15155		DG(18:0_20:4)+NH4	0.28603	2.12969		DG(53:2)+NH4	-0.85009	-0.477
																														Hex3Cer(d18:1/16:0)	0.622141	1.63926			HexCer(d18:2/16:0)	-0.972019	-0.667401	-1.04747	0.6616	0.903206	1.12208		DG(18:1_18:2)+NH4	0.164262	1.48565		Hex1Cer(d32:1)+H	-1.0206	-0.59748
																														Hex3Cer(d18:1/24:0)	0.591617	1.44183			HexCer(d18:2/24:1)	-1.05572	-0.872824	-0.70136	0.601744	0.687816	1.34035		DG(18:1_20:4)+NH4	0.179825	1.48343		Hex1Cer(d32:1)+HCOO	-1.11852	-0.70312
																														HexCer(d16:1/24:1)	0.628238	2.08898			HexCer(d18:2/25:0)	-0.171428	-1.18017	-1.18176	0.94541	0.678579	0.909377		DG(18:1_24:1)+NH4	-0.32969	2.10369		Hex1Cer(d33:1)+H	-0.49222	-1.04989
																														HexCer(d18:1/12:0)	0.70312	2.27248			HexCer(t15:0/16:2(2OH))	-1.05914	-0.99263	-0.629583	0.813768	0.721225	1.14636		DG(18:2_18:2)+NH4	0.479153	1.44517		Hex1Cer(d33:1)+HCOO	0.143899	1.16187
																														HexCer(d18:1/14:0)	0.435357	1.96647			HexCer(t18:0/24:0(2OH))	-0.625286	-1.03277	-0.807893	0.0683867	1.27256	1.125		DG(19:1_18:1)+NH4	0.167989	1.84783		Hex1Cer(d34:1)+H	-0.99075	-1.33015
																														HexCer(d18:1/16:0)	0.575613	1.56002			HexCer(t19:1/26:1(2OH))	-1.08912	-1.39886	0.19563	0.973387	0.686032	0.632935		DG(26:0_16:0)+NH4	-1.32986	1.40371		Hex1Cer(d34:1)+HCOO	-0.93201	-1.01109
																														HexCer(d18:1/18:0)	1.02876	1.30998			lithocholicacid-3-sulfate	-0.898729	-0.446665	-1.22487	0.595971	1.29403	0.680267		DG(26:0_18:1)+NH4	-2.21181	2.4495		Hex1Cer(d34:2)+H	0.674559	0.5297
																														HexCer(d18:1/22:0)	0.749071	2.91794			LNAPE(16:1/N-16:0)	0.35991	0.985895	1.26269	-0.744149	-0.853356	-1.01099		DG(26:1_16:0)+NH4	-0.70116	2.47959		Hex1Cer(d34:2)+HCOO	-1.22156	-0.239
																														HexCer(d18:1/22:1)	1.02722	2.73586			LNAPE(18:1/N-18:2)	-0.98098	-0.622686	-0.719626	1.50884	0.918987	-0.104541		DG(26:1_18:1)+NH4	-0.95074	3.3563		Hex1Cer(d37:5)+HCOO	0.248506	0.783556
																														HexCer(d18:1/23:0)	0.853186	3.80227			LNAPE(20:5/N-16:1)	0.220721	0.486501	1.54845	-0.208794	-0.724728	-1.32215		DG(34:3e)+H	0.360046	1.34853		Hex1Cer(d38:1)+HCOO	-1.43447	-0.50469
																														HexCer(d18:1/23:1)	0.647784	1.3308			LNAPE(22:5/N-20:2)	0.402441	0.698762	1.35441	-0.980813	-0.254786	-1.22001		DG(36:4e)+NH4	0.197991	1.56705		Hex1Cer(d40:1)+H	-0.61541	-1.11238
																														HexCer(d18:1/24:0)	0.594092	2.64907			LPA(18:1)	-1.01346	-0.675097	-0.571114	1.73183	0.102027	0.42582		DG(38:5e)+NH4	0.434082	2.36876		Hex1Cer(d40:1)+HCOO	-0.75017	-1.06667
																														HexCer(d18:1/24:1)	1.3418	3.38206			LPC(0:0/16:0)	0.605933	0.260225	1.5825	-0.715472	-1.01985	-0.713329		DG(40:6e)+NH4	0.32789	1.71707		Hex1Cer(d40:2)+HCOO	-0.54399	-1.23204
																														HexCer(d18:1/24:2)	0.86436	3.45108			LPC(0:0/17:0)	-1.07466	-1.13118	-0.40753	0.714383	0.742075	1.15691		DG(53:2)+NH4	0.632017	2.8624		Hex1Cer(d40:4)+HCOO	-0.89082	-0.98028
																														HexCer(d18:1/25:0)	0.577455	1.81034			LPC(0:0/18:1)	-0.432298	-1.1166	-0.892968	1.4494	0.199855	0.792613		dMePE(16:0_18:1)-H	0.274091	1.9601		Hex1Cer(d41:1)+H	-0.91649	-1.03582
																														HexCer(d18:1/25:1)	0.926815	2.12518			LPC(0:0/18:2)	-0.450296	-1.06065	-1.0684	1.31657	0.623123	0.639644		dMePE(16:0e_14:0)-H	-1.05215	1.35525		Hex1Cer(d41:1)+HCOO	-0.98804	-0.94289
																														HexCer(d18:1/26:0)	0.815786	2.63515			LPC(0:0/20:2)	-1.00063	-1.01792	-0.556239	1.3024	0.907714	0.364678		dMePE(16:1e_22:3)-H	0.686467	3.16452		Hex1Cer(d41:2)+H	-0.71759	-1.19663
																														HexCer(d18:1/26:2)	0.758905	2.52731			LPC(0:0/22:1)	-0.59172	-1.4132	-0.520217	1.24633	0.564938	0.713864		dMePE(18:0_18:1)-H	0.393539	2.2577		Hex1Cer(d41:2)+HCOO	-1.23958	-1.13433
																														HexCer(d18:2/16:0)	0.700408	3.27432			LPC(0:0/22:4)	-0.975822	-0.640604	-1.01331	1.28998	0.513224	0.826537		dMePE(20:1_20:3)-H	-0.56629	2.17732		Hex1Cer(d42:1)+HCOO	-1.15319	-1.08993
																														HexCer(d18:2/24:1)	0.540481	2.63226			LPC(0:0/22:5)	-0.706552	-0.959297	-1.01223	1.04888	0.560993	1.0682		dMePE(20:1e_20:4)-H	0.554075	2.97114		Hex1Cer(d42:2)+H	-0.87562	-0.97374
																														HexCer(d18:2/25:0)	1.28109	2.0854			LPC(14:0)	0.620465	0.460639	1.47416	-0.67787	-1.00154	-0.875852		dMePE(40:5+O)-H	-0.81878	1.48795		Hex1Cer(d42:2)+HCOO	-0.25204	-1.40316
																														HexCer(t15:0/16:2(2OH))	1.16134	3.18634			LPC(16:0/0:0)	0.632539	0.484017	1.43678	-0.660744	-1.13833	-0.754261		FA(20:4)-H	2.80864	6.27221		Hex1Cer(d42:3)+H	-0.6046	-1.06016
																														HexCer(t18:0/24:0(2OH))	0.600162	1.84237			LPC(17:0/0:0)	-1.05919	-1.06125	-0.477014	0.803517	0.52982	1.26411		FA(22:6)-H	2.07319	3.79731		Hex1Cer(d42:3)+HCOO	-1.22836	-0.66496
																														HexCer(t19:1/26:1(2OH))	0.722802	1.42405			LPC(17:1)	-0.554381	-1.20039	-0.620958	1.5879	0.262812	0.525019		GM3(d41:2)-H	2.52332	1.71054		Hex1Cer(d43:2)+HCOO	-0.8105	-1.23701
																														lithocholicacid-3-sulfate	0.817573	2.25556			LPC(18:1/0:0)	-0.299627	-1.0259	-1.18661	1.24304	0.411787	0.857313		Hex1Cer(d15:0_22:5)+HCOO	1.25939	1.80362		Hex1Cer(d44:1)+H	1.33234	0.555759
																														LNAPE(16:1/N-16:0)	-0.89842	2.47725			LPC(18:2/0:0)	-0.421882	-1.01552	-1.09498	1.39121	0.621281	0.519895		Hex1Cer(d16:0_24:4)+HCOO	-0.49807	1.80518		Hex1Cer(d44:1)+HCOO	-0.81726	-1.19557
																														LNAPE(18:1/N-18:2)	0.270286	1.48473			LPC(19:0/0:0)	-1.20871	-0.726067	-0.745493	0.795961	1.09583	0.788473		Hex1Cer(d17:1_16:0)+H	0.552509	1.80098		Hex1Cer(d44:2)+H	0.65656	0.478519
																														LNAPE(20:5/N-16:1)	-1.18288	1.35749			LPC(20:2/0:0)	-0.500035	-0.963193	-0.869111	1.50143	0.898865	-0.0679556		Hex1Cer(d18:1_14:0)+H	0.436346	1.8316		Hex1Cer(d44:2)+HCOO	0.124695	1.03127
																														LNAPE(22:5/N-20:2)	-0.54699	1.81062			LPC(20:3)	-0.522877	-0.929034	-1.06383	1.37273	0.259947	0.88306		Hex1Cer(d18:1_16:0)+H	0.439068	2.81249		Hex1Cer(m40:0+O)+HCOO	-0.76411	-0.82064
																														LPA(18:1)	0.921977	1.3645			LPC(20:4)	-0.53515	-0.90548	-1.13459	1.26779	0.384965	0.92247		Hex1Cer(d18:1_16:0)+HCOO	0.480908	2.61609		Hex1Cer(t32:0)+H-H2O	-0.96903	-1.05883
																														LPA(22:5)	0.462857	1.29396			LPC(20:5)	-0.133141	-0.763835	-1.51278	1.14144	0.594704	0.673615		Hex1Cer(d18:1_22:0)+H	0.618046	2.15247		Hex1Cer(t33:0)+H-H2O	-0.90408	-0.92597
																														LPC(0:0/16:0)	-0.50389	1.7899			LPC(22:1/0:0)	-0.890864	-1.0014	-0.779408	1.20406	0.920069	0.547541		Hex1Cer(d18:1_22:0)+HCOO	0.524124	3.05863		Hex1Cer(t34:0)+HCOO	0.918565	0.821631
																														LPC(0:0/17:0)	0.375627	2.51013			LPC(22:2)	-0.668364	-1.22002	-0.782095	1.11526	0.774928	0.780295		Hex1Cer(d18:1_23:0)+H	0.4032	1.55801		Hex1Cer(t34:0)+H-H2O	-0.99044	-1.328
																														LPC(0:0/18:1)	0.505563	1.77018			LPC(22:4/0:0)	-0.875568	-0.709082	-1.00457	0.712147	0.462837	1.41423		Hex1Cer(d18:1_23:0)+HCOO	0.349161	2.49366		Hex1Cer(t36:0)+H-H2O	-0.93198	-1.01114
																														LPC(0:0/18:2)	0.818195	2.30319			LPC(22:5/0:0)	-0.63656	-0.956977	-1.06034	1.03757	0.515002	1.10131		Hex1Cer(d18:1_23:1)+H	0.565183	2.19215		Hex1Cer(t36:4)-H	-1.41037	-1.06649
																														LPC(0:0/20:2)	0.422939	2.27897			LPC(22:6)	-0.457262	-0.797924	-1.25815	1.35675	0.402671	0.753909		Hex1Cer(d18:1_24:1)+H	0.422109	2.32208		Hex1Cer(t38:4)-H	-1.41268	-0.57673
																														LPC(0:0/22:1)	0.385254	2.05171			LPC(O-14:0)	-1.02346	-1.17785	-0.404796	1.05499	0.982143	0.568968		Hex1Cer(d18:1_24:1)+HCOO	0.370541	1.92884		Hex1Cer(t39:7)-H	-1.11968	-0.70478
																														LPC(0:0/22:4)	1.02958	2.6309			LPC(O-14:1)	-0.600463	-1.35296	-0.482187	1.43683	0.418176	0.580601		Hex1Cer(d18:1_24:2)+H	0.488851	1.99233		Hex1Cer(t40:0)+H-H2O	-0.16216	-1.09096
																														LPC(0:0/22:5)	1.14213	3.13818			LPC(O-16:1)	-1.13161	-0.994536	-0.549939	1.04833	0.768427	0.859324		Hex1Cer(d18:1_25:1)+HCOO	0.229386	1.94052		Hex1Cer(t41:0)+H-H2O	-0.98133	-0.94841
																														LPC(14:0)	-0.588	2.18219			LPC(O-18:1)	-1.04398	-1.21034	-0.349391	0.662603	0.962978	0.97813		Hex1Cer(d18:1_26:0)+H	-0.35305	1.77002		Hex1Cer(t41:1)+H-H2O	-1.23644	-1.13295
																														LPC(16:0/0:0)	-0.50956	2.17323			LPC(O-18:2)	-0.821969	-1.36536	-0.415153	0.78748	1.00886	0.806143		Hex1Cer(d18:1_26:0)+HCOO	-0.45547	2.70487		Hex1Cer(t42:0)+H-H2O	-1.06006	-0.84735
																														LPC(17:0/0:0)	0.396183	2.40706			LPC(O-20:0)	-1.21272	-1.18804	0.131514	1.24428	0.628796	0.396168		Hex1Cer(d18:1_26:1)+H	-0.22156	1.39747		Hex1Cer(t42:1)+H-H2O	-1.17978	-0.89139
																														LPC(17:1)	0.464063	1.59905			LPC(O-22:1)	-0.676897	-1.04092	-0.917808	1.306	0.779552	0.550069		Hex1Cer(d18:1_26:1)+HCOO	-0.3119	1.87152		Hex1Cer(t42:5)+HCOO	0.124695	1.03127
																														LPC(18:1/0:0)	0.438377	2.00108			LPC(O-24:1)	-1.01887	-1.03544	-0.534099	0.926869	1.25802	0.403518		Hex1Cer(d18:2_16:0)+H	0.430093	1.81979		Hex1Cer(t44:0)+H-H2O	-1.18331	-0.86161
																														LPC(18:2/0:0)	0.890211	2.08132			LPE(0:0/16:0)	0.665119	0.565351	1.36979	-0.776462	-1.13059	-0.69321		Hex1Cer(d32:1)+HCOO	0.412471	1.91019		Hex2Cer(d41:2)+H	-1.2179	-0.93478
																														LPC(19:0/0:0)	0.525235	3.17005			LPE(0:0/18:1)	-0.873984	-0.987791	-0.562222	0.445454	0.361345	1.6172		Hex1Cer(d33:1)+HCOO	0.270409	2.75617		Hex2Cer(d41:2)+HCOO	-1.13676	-0.57336
																														LPC(20:2/0:0)	0.408944	1.50336			LPE(0:0/20:1)	-0.994655	-0.829136	-0.744517	0.26907	0.986459	1.31278		Hex1Cer(d34:2)+HCOO	0.498442	2.13544		Hex2Cer(d43:1)+HCOO	-1.4506	-0.43453
																														LPC(20:3)	0.975629	2.0148			LPE(0:0/20:2)	-0.642759	-0.61741	-1.24055	1.25239	0.224764	1.02357		Hex1Cer(d38:1)+HCOO	0.569396	2.73939		Hex2Cer(d43:2)+HCOO	0.302128	0.816125
																														LPC(20:4)	0.902377	2.28123			LPE(0:0/20:3)	-1.01488	-1.0283	-0.562958	0.711208	0.563745	1.33119		Hex1Cer(d40:2)+HCOO	0.523329	1.83351		Hex2Cer(d44:1)+H	0.543522	0.918237
																														LPC(20:5)	0.381648	1.68271			LPE(0:0/22:5)	-1.15452	-0.49633	-0.935158	0.908663	0.442559	1.23479		Hex1Cer(d41:2)+HCOO	0.483126	2.20025		Hex2Cer(d44:1)+HCOO	0.51933	0.834236
																														LPC(22:1/0:0)	0.394067	3.05111			LPE(16:0/0:0)	0.491801	0.78487	1.32471	-0.777014	-1.15645	-0.667924		Hex1Cer(d42:0)+HCOO	0.18	1.29679		Hex2Cer(d44:2)+H	0.325525	0.968044
																														LPC(22:2)	0.727731	3.03586			LPE(17:1)	-0.548019	-0.561229	-1.153	0.379801	0.1865	1.69595		Hex1Cer(d42:1)+HCOO	0.269408	1.49456		Hex2Cer(d44:2)+HCOO	0.300357	0.93248
																														LPC(22:4/0:0)	1.03661	2.35827			LPE(18:0/0:0)	0.319508	0.284569	1.65595	-0.59988	-1.24047	-0.41968		Hex1Cer(d42:3)+HCOO	0.36262	2.38998		Hex3Cer(d32:1)+HCOO	0.28426	1.17223
																														LPC(22:5/0:0)	1.14105	2.84737			LPE(18:1/0:0)	-0.83083	-1.0012	-0.592722	0.526333	0.28703	1.61139		Hex1Cer(m40:0+O)+HCOO	0.617286	1.34597		Hex3Cer(d34:1)+HCOO	0.047429	0.81841
																														LPC(22:6)	0.79949	2.0056			LPE(20:0)	1.08931	0.656037	0.716695	-1.17098	-1.22205	-0.0690015		Hex1Cer(m42:0+O)+HCOO	0.18	1.29679		Hex3Cer(d34:2)+HCOO	0.074859	1.6727
																														LPC(O-14:0)	0.76099	2.46155			LPE(22:4)	-0.780511	-0.846736	-0.912799	1.05252	0.184089	1.30344		Hex1Cer(t16:0_20:4)-H	0.414433	2.41049		Hex3Cer(d40:1)+HCOO	0.596008	1.13001
																														LPC(O-14:1)	0.850269	1.75239			LPE(22:6)	-0.534996	-0.601242	-1.22123	0.561534	0.215008	1.58093		Hex1Cer(t17:0_16:0)+H-H2O	0.551918	1.79869		Hex3Cer(d40:2)+HCOO	0.527619	0.603367
																														LPC(O-16:1)	0.66466	3.11015			LPE(P-20:0)	-1.10395	-1.14605	-0.380688	0.836213	0.814634	0.979834		Hex1Cer(t17:1_22:6)-H	0.511446	2.89243		Hex3Cer(d41:1)+HCOO	1.14616	0.804818
																														LPC(O-18:1)	0.709707	2.44612			LPG(16:0)	-1.35192	-0.720615	-0.328802	0.809935	0.237747	1.35366		Hex1Cer(t18:0_14:0)+H-H2O	0.436754	1.8404		Hex3Cer(d41:2)+HCOO	-0.09415	0.791199
																														LPC(O-18:2)	0.87504	2.43834			LPG(16:1)	-1.06064	-0.200627	-1.21687	0.773533	1.24143	0.463165		Hex1Cer(t18:0_16:0)+H-H2O	0.439112	2.81279		Hex3Cer(d42:1)+H	0.017041	1.02724
																														LPC(O-20:0)	0.360978	1.38149			LPG(18:1)	-1.03974	-0.913049	-0.727558	1.12701	0.975869	0.577465		Hex1Cer(t18:0_18:0)+H-H2O	0.301866	1.68939		Hex3Cer(d42:1)+HCOO	0.612923	1.03896
																														LPC(O-22:1)	0.799137	2.67888			LPI(16:1)	0.926979	0.826934	0.965659	-1.05644	-0.944089	-0.719041		Hex1Cer(t18:0_20:4)-H	1.17523	1.49438		Hex3Cer(d42:1)+HCOO	0.071939	1.04652
																														LPC(O-24:1)	0.638464	2.35359			LPI(20:1)	-0.218855	0.862864	1.58051	-0.887087	-0.549778	-0.78765		Hex1Cer(t18:0_22:0)+H-H2O	0.61576	2.15004		Hex3Cer(d42:1)-H	0.678511	0.275427
																														LPE(0:0/16:0)	-0.9319	2.42438			LPI(20:4)	-0.11808	-0.884742	-1.37369	1.24874	0.809851	0.317919		Hex1Cer(t18:0_23:0)+H-H2O	0.408383	1.57451		Hex3Cer(d42:2)-H	-0.13397	0.755747
																														LPE(0:0/18:1)	0.81017	1.72037			LPS(18:0)	-1.01047	-1.079	-0.189791	1.28869	1.05535	-0.0647756		Hex1Cer(t18:0_23:1)+H-H2O	0.640336	2.04487		Hex3Cer(d42:3)+HCOO	0.575874	0.614096
																														LPE(0:0/20:1)	1.26771	2.24561			LPS(22:5)	-0.681059	-0.0622356	-1.53497	0.543262	0.433977	1.30103		Hex1Cer(t18:0_24:0)+H-H2O	0.407096	1.45623		Hex3Cer(d43:1)+HCOO	0.133265	0.900491
																														LPE(0:0/20:2)	1.18271	1.95898			LPS(22:6)	-0.642667	-1.00233	-1.02693	1.20367	0.711736	0.756521		Hex1Cer(t18:0_24:1)+H-H2O	0.436064	2.20716		Hex3Cer(d43:2)+HCOO	0.386775	1.01525
																														LPE(0:0/20:3)	0.690497	2.46179			MG(18:0)	0.671456	0.719424	1.26694	-0.668508	-1.01535	-0.973963		Hex1Cer(t18:0_26:0)+H-H2O	-0.35305	1.77002		Hex3Cer(d44:1)+H	-0.07434	1.39736
																														LPE(0:0/22:5)	0.668076	2.33997			MG(18:1)	-1.1812	-0.527119	-0.754209	0.502764	0.439074	1.5207		Hex1Cer(t20:0_22:5)+HCOO	-0.95866	2.9289		Hex3Cer(d44:1)+HCOO	0.58167	1.12938
																														LPE(16:0/0:0)	-1.03304	2.4314			MG(18:2)	-0.75721	-0.79956	-1.00264	1.37564	0.899301	0.284466		Hex1Cer(t34:0)+HCOO	0.339676	1.5166		Hex3Cer(d44:2)+H	0.34586	1.01201
																														LPE(17:1)	0.73513	1.36904			MG(20:4)	-0.451182	-0.793362	-1.27102	1.34736	0.748111	0.420086		Hex2Cer(d18:1_23:1)+H	0.251105	1.84944		Hex3Cer(d44:2)+HCOO	0.528945	0.996278
																														LPE(18:0/0:0)	-0.47791	1.36512			MGDG(14:0_16:0)	-1.1991	-0.772033	-0.653283	1.2654	0.593951	0.765067		Hex2Cer(d18:1_25:1)+HCOO	-0.22527	1.9443		Hex3Cer(d44:3)+HCOO	0.072158	1.16023
																														LPE(18:1/0:0)	0.885618	1.72242			MGDG(16:0_16:1)	-1.30182	-0.425088	-0.747914	1.41386	0.48942	0.571544		Hex2Cer(d18:1_26:0)+H	-0.64145	2.23957		Hex3Cer(m34:0+O)+HCOO	0.394783	0.654203
																														LPE(20:0)	-0.73518	1.83022			PA(12:0_20:5)	-1.00338	-0.577146	-0.9896	0.311599	1.00031	1.25822		Hex2Cer(d18:1_26:0)+HCOO	-0.85821	2.70265		Hex3Cer(m42:0+O)+HCOO	0.78001	1.3226
																														LPE(22:4)	0.839011	2.11379			PA(16:0_14:0)	0.303577	0.78406	1.45625	-0.947761	-0.784427	-0.811698		Hex2Cer(d18:1_26:1)+H	-0.58088	1.61403		LPC(18:1e)+H	-0.40143	-0.96305
																														LPE(22:6)	0.722102	1.55742			PA(16:0_16:1)	-0.217317	0.960017	1.48473	-1.08002	-0.605338	-0.542074		Hex2Cer(d18:1_26:1)+HCOO	-0.65719	2.31779		LPC(18:1e)+HCOO	0.956748	0.820691
																														LPE(P-20:0)	0.595986	2.63842			PA(16:0_22:5)	-1.31927	-0.191258	-0.727175	0.293019	0.373429	1.57126		Hex2Cer(d41:2)+HCOO	0.245685	2.10102		LPC(18:2e)+H	-0.41262	-1.24311
																														LPG(16:0)	0.615326	1.66121			PA(16:1_20:5)	-1.05596	-0.651449	-0.823958	0.363483	0.696846	1.47104		Hex2Cer(d43:1)+HCOO	-0.40161	1.62386		LPC(20:1)+H	-0.15471	-0.99108
																														LPG(16:1)	0.228543	1.88141			PA(18:0_22:6)	-1.17778	-0.228025	-1.06883	0.634775	0.518109	1.32176		Hex3Cer(d18:1_24:0)+H	-0.41961	1.32549		LPC(20:1e)+HCOO	-1.06149	-0.47909
																														LPG(18:1)	1.1879	3.17122			PA(18:1_20:2)	-1.19035	-0.722344	-0.694576	0.430875	0.976717	1.19968		Hex3Cer(d18:1_24:0)-H	-1.02729	2.4235		LPC(22:5)+H	-0.5779	-0.81363
																														LPI(16:1)	-1.03588	4.1406			PA(18:1_20:5)	-1.04531	-0.566693	-0.906669	0.245758	0.890813	1.3821		Hex3Cer(d18:1_24:1)-H	-0.58638	1.41252		LPC(22:5)+HCOO	-0.16727	0.923773
																														LPI(20:1)	-0.60619	1.30494			PA(18:1_22:6)	-1.12557	-0.0962259	-1.02184	-0.00114849	0.839408	1.40537		Hex3Cer(d18:1_26:0)+H	-1.70544	2.82972		LPC(22:6)+HCOO	0.289388	0.996711
																														LPI(20:4)	0.413476	1.60088			PA(20:1_20:4)	-0.941955	-0.509357	-0.887698	0.168441	0.501669	1.6689		Hex3Cer(d18:1_26:0)+HCOO	-1.50966	3.15406		LPC(24:0)+H	0.339248	0.423356
																														LPS(18:0)	0.367531	1.39967			PA(20:1_22:5)	-0.870703	-0.855992	-0.588455	-0.127072	0.934315	1.50791		Hex3Cer(d18:1_26:1)+H	-1.09785	2.38389		LPC(26:1)+H	1.01074	1.19213
																														LPS(22:5)	0.504126	1.39785			PC(10:0_22:2)	-0.829036	-0.960559	-0.929618	1.10786	0.816886	0.794461		Hex3Cer(d18:1_26:1)+HCOO	-1.33326	2.45014		LPC(26:1)+HCOO	0.242844	1.72875
																														LPS(22:6)	0.729821	3.05449			PC(12:0_16:0)	-1.37538	-0.825505	-0.281275	0.474644	1.23551	0.772002		Hex3Cer(d32:1)+HCOO	-0.52926	1.49747		LPC(28:0)+H	0.89472	0.354918
																														MG(18:0)	-0.47967	2.88852			PC(13:0_16:0)	0.7663	0.902936	1.04935	-0.758814	-0.969902	-0.989871		Hex3Cer(d34:1)+HCOO	-0.46325	3.15888		LPC(28:1)+H	1.10421	0.941716
																														MG(18:1)	0.5566	1.83174			PC(13:0_16:1)	0.587575	1.30778	0.748755	-0.94021	-1.00716	-0.696742		Hex3Cer(d34:2)+HCOO	-0.80691	1.66436		LPC(28:1)+H	0.722109	0.41785
																														MG(18:2)	1.11301	2.20185			PC(14:0_14:0)	0.410425	0.846732	1.32436	-1.14642	-0.626302	-0.808794		Hex3Cer(d40:1)+HCOO	-0.39485	1.90369		LPC(34:1)+Na	0.587236	0.130478
																														MG(20:4)	1.2046	2.01411			PC(14:0_15:0)	0.703575	0.725135	1.17946	-1.2953	-0.500819	-0.812046		Hex3Cer(d40:2)+HCOO	-0.48904	2.2129		LPE(16:0e)-H	1.12106	0.721153
																														MGDG(14:0_16:0)	1.33392	2.58975			PC(14:0_16:1)	0.544858	0.963413	1.14622	-1.1387	-0.669342	-0.846453		Hex3Cer(d41:1)+HCOO	-0.38663	1.44575		LPE(16:1e)-H	-0.87602	-0.95346
																														MGDG(16:0_16:1)	0.953604	1.87062			PC(14:0_17:0)	0.455569	1.12143	1.044	-1.13783	-0.582896	-0.900277		Hex3Cer(d41:2)+HCOO	-0.3958	1.79422		LPE(18:0)+H	-1.03291	-0.93514
																														PA(12:0_20:5)	2.27868	2.25483			PC(14:0_17:1)	0.167182	1.21396	1.14888	-0.957819	-0.674142	-0.898067		Hex3Cer(d42:1)+HCOO	-1.00399	1.81987		LPE(18:0)-H	-1.22701	-0.62664
																														PA(16:0_14:0)	-2.05683	2.13054			PC(14:0_18:2)	-0.988974	-0.777445	-0.514958	-0.0530418	1.62806	0.706362		Hex3Cer(d42:1)+HCOO	-0.62955	1.72043		LPE(18:0e)-H	-1.4252	-0.67196
																														PA(16:0_16:1)	-0.99937	1.30972			PC(14:0_20:4)	-0.805155	-0.598698	-0.92729	-0.0118631	0.730799	1.61221		Hex3Cer(d42:3)+HCOO	-0.44093	1.58819		LPE(18:1e)-H	-1.04597	-0.71026
																														PA(16:0_22:5)	0.655546	1.32678			PC(14:1_16:1)	-1.085	-0.600591	-0.900551	0.363937	0.953775	1.26843		Hex3Cer(d43:1)+HCOO	-0.85077	2.12465		LPE(18:1e)-H	-1.24614	-0.5813
																														PA(16:1_20:5)	1.15554	2.07708			PC(14:1_18:2)	-1.10746	-0.623808	-0.861547	0.423859	0.849663	1.3193		Hex3Cer(d43:2)+HCOO	-0.83376	1.78216		LPE(18:2e)-H	-1.0891	-0.75734
																														PA(18:0_22:6)	0.84481	1.87004			PC(15:0_20:3)	-0.696813	-1.05523	-0.477763	-0.261197	1.27649	1.21451		Hex3Cer(d44:3)+HCOO	-1.1253	2.14656		LPE(20:1e)+Na	-1.21494	-0.70597
																														PA(18:1_20:2)	0.916938	2.46915			PC(15:0_20:4)	-1.14314	-0.438012	-0.841891	0.0944126	0.974056	1.35458		Hex3Cer(m34:0+O)+HCOO	-2.61947	2.11765		LPE(20:1e)-H	-0.83178	-1.05467
																														PA(18:1_20:5)	1.43465	2.02613			PC(15:1_16:1)	0.534551	0.961807	1.09247	-0.797247	-1.31722	-0.474361		Hex3Cer(m42:0+O)+HCOO	-1.86474	2.36991		LPE(24:1)+H	-0.70577	-0.76845
																														PA(18:1_22:6)	0.784931	1.33678			PC(15:1_18:2)	-1.60823	-0.227528	-0.398505	0.549218	0.351774	1.33327		LPC(18:1e)+H	0.425287	2.44072		LPE(26:1)+H	-1.2883	-0.37717
																														PA(20:1_20:4)	0.768291	1.51737			PC(15:1_20:1)	-1.3153	-0.726103	-0.610418	0.863501	0.781319	1.007		LPC(18:1e)+HCOO	0.401327	1.50032		MG(18:1)+NH4	0.585317	0.888591
																														PA(20:1_22:5)	1.26983	1.46832			PC(15:1_22:4)	-0.398313	-1.57967	-0.352518	0.275666	1.15884	0.895998		LPC(18:2e)+H	0.212442	1.31099		MG(20:4)+NH4	-0.73331	-1.0312
																														PC(10:0_22:2)	1.77546	4.12439			PC(16:0_14:0)	0.701959	0.882321	1.09208	-1.19061	-0.656699	-0.829053		LPC(20:1)+H	0.304809	1.49243		MG(32:1)+NH4	-0.75157	-1.10591
																														PC(12:0_16:0)	0.551288	1.89472			PC(16:0_16:1)	0.516242	0.803637	1.24109	-1.31753	-0.483173	-0.760273		LPC(20:1e)+HCOO	0.121634	1.62965		MG(38:0)+NH4	0.602098	0.709933
																														PC(13:0_16:0)	-0.79009	4.09685			PC(16:0_20:4)	-0.822092	-0.896341	-0.686165	-0.0580644	1.1471	1.31556		LPC(22:5)+H	-0.58004	1.40853		MG(38:1)+NH4	0.498897	0.634896
																														PC(13:0_16:1)	-1.25115	2.75315			PC(16:0_22:6)	-0.821103	-0.910302	-0.560491	-0.118705	1.5682	0.842398		LPC(22:5)+HCOO	-0.37267	1.94258		PC(26:0e)+CH3COO	0.467684	0.7177
																														PC(14:0_14:0)	-0.86948	2.31501			PC(16:1_16:1)	0.550595	0.91607	1.14794	-1.2604	-0.54607	-0.808141		LPC(22:6)+HCOO	-0.55869	1.64048		PC(27:0)+H	0.703384	1.1262
																														PC(14:0_15:0)	-0.53213	2.47506			PC(16:1_17:1)	0.758879	1.06408	0.860069	-0.975876	-0.58656	-1.12059		LPC(24:0)+H	-0.62616	1.45001		PC(27:1e)+H	1.60025	0.572039
																														PC(14:0_16:1)	-0.89636	2.85366			PC(16:1_22:5)	-0.877681	-0.963782	-0.781023	0.390023	1.2691	0.963363		LPC(26:1)+H	-0.68564	1.87765		PC(28:0)+H	1.17881	0.839442
																														PC(14:0_17:0)	-1.18905	2.56432			PC(17:0_16:1)	0.259194	1.15916	1.15348	-1.04378	-0.793163	-0.73489		LPC(26:1)+HCOO	-0.97531	2.80607		PC(28:0)+HCOO	0.79651	1.00092
																														PC(14:0_17:1)	-1.16318	2.07158			PC(17:1_18:1)	-0.908806	-0.673019	-0.916425	0.105215	1.25529	1.13774		LPC(28:0)+H	-0.49914	3.34539		PC(28:0COOCH3)+CH3COO	-0.48699	-0.6715
																														PC(14:0_18:2)	0.484806	1.40356			PC(18:0_20:4)	-1.20682	-0.740869	-0.730222	0.801466	0.767069	1.10938		LPC(28:1)+H	-0.92779	1.78249		PC(28:0e)+HCOO	0.222441	0.320561
																														PC(14:0_20:4)	0.478608	1.50087			PC(18:0_22:1)	-0.270381	-0.773802	-1.42706	1.05673	1.00266	0.411856		LPC(28:1)+H	-0.49981	1.59084		PC(28:1)+H	1.15048	0.567429
																														PC(14:1_16:1)	0.840011	2.34076			PC(18:0_22:6)	-0.5517	-0.493848	-1.34058	0.0869222	1.19359	1.10561		LPC(34:1)+Na	-0.43406	1.79642		PC(28:1)+HCOO	0.39328	0.696967
																														PC(14:1_18:2)	1.19947	2.37926			PC(18:1_19:1)	-0.900385	-0.819364	-0.885308	0.322523	1.25347	1.02906		LPE(16:0e)-H	0.506488	2.23126		PC(29:0)+HCOO	-0.7001	-0.97782
																														PC(15:0_20:3)	0.339574	1.31363			PC(18:1_20:4)	-0.96788	-0.835778	-0.85366	0.490292	1.23772	0.929301		LPE(16:1e)-H	0.696894	3.90907		PC(29:0COOCH3)+H	0.788993	0.523433
																														PC(15:0_20:4)	0.725469	1.7178			PC(18:1_20:5)	-1.01583	-0.745936	-0.621387	-0.0112152	1.47906	0.915314		LPE(18:0)+H	0.456899	2.22144		PC(29:0e)+H	1.14287	0.997599
																														PC(15:1_16:1)	-0.35548	2.35603			PC(18:1_22:5)	-1.07216	-0.82723	-0.640309	0.219066	1.07231	1.24833		LPE(18:0)-H	0.532401	2.07979		PC(29:1COOCH3)+H	-0.00408	0.74629
																														PC(15:1_18:2)	0.545974	1.32103			PC(18:1_22:6)	-0.806224	-0.64347	-0.939856	-0.0668659	1.35303	1.10339		LPE(18:0e)-H	0.631632	2.36134		PC(29:1e)+H	1.03278	0.568799
																														PC(15:1_20:1)	0.78792	2.82664			PC(18:2_18:2)	-0.813763	-0.765537	-1.02793	0.38263	1.30499	0.919611		LPE(18:1e)-H	0.704835	2.10508		PC(30:0)+HCOO	0.048998	-1.33952
																														PC(15:1_22:4)	0.572915	1.49954			PC(18:2_20:3)	-0.881505	-0.694445	-0.858207	0.727647	1.56691	0.139597		LPE(18:1e)-H	0.407191	1.9691		PC(30:0COOCH3)+CH3COO	0.90474	1.09864
																														PC(16:0_14:0)	-0.80791	3.11394			PC(18:2_20:4)	-0.806121	-1.15227	-0.635477	0.368697	1.17166	1.05351		LPE(18:2e)-H	0.809226	3.21799		PC(30:0e)+H	0.96874	0.815285
																														PC(16:0_16:1)	-0.56675	2.20938			PC(18:2_22:6)	-0.899227	-1.01093	-0.691802	0.572373	1.4044	0.625185		LPE(20:1e)+Na	0.920792	2.13101		PC(30:0e)+HCOO	0.600053	1.05673
																														PC(16:0_20:4)	0.355389	1.66946			PC(19:1_18:2)	-0.78974	-0.443966	-1.04165	-0.193139	1.30543	1.16307		LPE(20:1e)-H	0.321261	2.093		PC(30:1)+H	0.434775	0.542763
																														PC(16:0_22:6)	0.372084	1.42319			PC(20:1_20:4)	-1.04488	-1.11153	-0.474643	0.621184	1.14951	0.860356		LPE(22:1)-H	1.23838	1.29671		PC(30:1)+HCOO	0.915769	0.882212
																														PC(16:1_16:1)	-0.62283	2.5187			PC(20:1_22:6)	-1.01932	-0.894143	-0.533146	0.0784308	1.36709	1.00108		LPE(24:1)+H	0.181463	1.32606		PC(30:1)+HCOO	1.29741	0.805288
																														PC(16:1_17:1)	-1.17684	3.21202			PC(20:2_20:4)	-0.902979	-0.860573	-0.922976	1.15448	0.973092	0.558959		LPE(26:1)+H	-1.87893	1.57348		PC(30:1)+Na	1.27618	0.50289
																														PC(16:1_22:5)	0.692397	2.57529			PC(20:3_20:4)	-0.735397	-1.20529	-0.591796	0.325061	1.34268	0.864749		MePC(32:2e)+Na	0.688909	1.93295		PC(30:1COOCH3)+CH3COO	1.24171	0.725099
																														PC(17:0_16:1)	-0.54382	2.2636			PC(20:4_16:1)	-1.15084	-0.49142	-0.607765	-0.195965	1.35502	1.09097		MePC(34:0e)+Na	0.59592	2.69817		PC(30:1e)+H	0.469412	0.825684
																														PC(17:1_18:1)	0.521758	1.95013			PC(20:4_20:4)	-0.490291	-0.717853	-1.1586	0.843971	1.4791	0.0436739		MePC(41:4e)+Na	-1.27563	1.29953		PC(30:2)+HCOO	0.887448	1.08767
																														PC(18:0_20:4)	0.944101	3.13584			PC(20:5_18:0)	-1.09057	-0.24562	-0.995969	-0.00613423	1.27986	1.05843		MePC(43:2e)+Na	-1.19266	2.80618		PC(30:3)+H	0.942587	0.648012
																														PC(18:0_22:1)	0.60311	1.85911			PC(22:4_18:1)	-0.917474	-0.752199	-0.961461	0.440278	0.902737	1.28812		MePC(43:3e)+Na	-0.49605	2.07462		PC(30:4e)+H	0.60177	0.798894
																														PC(18:0_22:6)	0.55849	1.62373			PC(O-16:0_14:0)	0.52864	0.704293	1.38447	-0.883962	-0.757264	-0.976176		MePC(43:4e)+Na	-0.65212	1.75069		PC(31:0CHO)+H	0.030037	1.35291
																														PC(18:1_19:1)	0.946298	2.45476			PC(O-16:0_14:1)	-1.10732	-0.826211	-0.735566	0.566903	0.953138	1.14905		MePC(43:7)+Na	-1.14591	1.68695		PC(31:0COOCH3)+H	1.17479	0.318981
																														PC(18:1_20:4)	1.09147	2.88316			PC(O-16:0_20:0)	-1.07202	-1.0107	-0.506391	0.66381	1.33601	0.589293		MG(18:1)+NH4	0.311459	1.31149		PC(31:0COOCH3)+H	0.80156	0.96008
																														PC(18:1_20:5)	0.587858	1.61661			PC(O-16:1_20:4)	-0.929856	-0.899514	-0.903134	0.862792	1.03044	0.839274		MG(20:4)+NH4	0.3442	3.59029		PC(31:0e)+H	1.3627	0.036889
																														PC(18:1_22:5)	0.846851	2.1123			PC(O-16:1_20:5)	-0.955894	-0.974943	-0.774741	0.6519	1.05646	0.997219		MG(32:1)+NH4	-0.24022	2.08205		PC(31:0e)+HCOO	0.943901	0.732008
																														PC(18:1_22:6)	0.637278	1.63202			PC(O-16:1_22:6)	-0.986942	-0.904535	-0.843061	0.923602	0.951431	0.859505		MG(38:0)+NH4	-0.30096	1.82269		PC(31:1COOCH3)+H	1.2202	0.406561
																														PC(18:2_18:2)	0.948864	2.46892			PC(O-18:0_18:1)	-0.962	-0.556757	-0.92698	0.697535	1.54142	0.206784		MG(38:1)+NH4	-0.26999	1.70121		PC(31:1COOCH3)+H	0.447334	1.36911
																														PC(18:2_20:3)	0.74714	1.74832			PC(O-18:0_20:3)	-0.922837	-0.877056	-0.449542	1.24273	1.25367	-0.246965		OAHFA(32:0)-H	-3.44037	1.77388		PC(31:1e)+H	1.02776	0.929249
																														PC(18:2_20:4)	0.961715	2.38549			PC(O-18:0_20:4)	-0.998222	-0.926787	-0.802835	0.840615	1.02306	0.864172		OAHFA(47:4)-H	-0.16106	2.08842		PC(31:1e)+H	0.448769	0.619218
																														PC(18:2_22:6)	0.909039	2.43503			PC(O-18:0_22:6)	-0.948774	-0.9422	-0.839026	0.832251	1.03477	0.862983		PA(16:0_20:4)-H	1.85561	1.86499		PC(31:2COOCH3)+H	-1.37424	-0.69708
																														PC(19:1_18:2)	1.28136	1.39253			PC(O-18:1_18:2)	-0.866609	-0.917087	-0.920919	0.878547	1.15874	0.667326		PA(16:1_22:6)-H	-1.84989	1.3282		PC(32:0CHO)+H	0.151444	0.430514
																														PC(20:1_20:4)	0.922067	2.64135			PC(O-18:1_20:4)	-0.968218	-0.939617	-0.819669	0.846727	1.04577	0.835007		PC(12:0COOCH3_16:0)+CH3COO	-0.61483	2.90285		PC(32:0COOCH3)+CH3COO	0.610681	0.588515
																														PC(20:1_22:6)	0.853254	1.7839			PC(O-18:1_22:1)	-1.10381	-0.673025	-0.933035	0.919091	0.825028	0.965754		PC(12:0COOCH3_18:1)+CH3COO	-0.62316	2.99317		PC(32:0e)+H	0.92386	0.770205
																														PC(20:2_20:4)	2.09036	3.2683			PC(O-18:1_22:6)	-0.962106	-0.958898	-0.80155	0.78297	1.06557	0.874011		PC(14:0_14:0)+HCOO	-0.45949	2.67864		PC(32:0e)+HCOO	0.802913	0.920974
																														PC(20:3_20:4)	0.858949	2.08174			PC(O-18:1_24:1)	-1.08492	-1.27781	-0.0155537	0.571394	1.2433	0.563586		PC(14:0_18:3)+HCOO	-0.42391	1.84293		PC(32:1COOCH3)+CH3COO	0.854087	0.911956
																														PC(20:4_16:1)	0.389646	1.34771			PC(O-18:2_20:4)	-1.01284	-0.983693	-0.692041	0.691632	1.1648	0.832148		PC(14:0COOCH3_16:0)+CH3COO	-1.34602	4.46792		PC(32:1COOCH3)+CH3COO	-0.08038	0.985802
																														PC(20:4_20:4)	0.745945	1.57831			PC(O-20:0_22:4)	-0.902329	-1.11043	-0.698113	1.00536	0.863875	0.841633		PC(14:0COOCH3_16:0)+CH3COO	-0.99094	1.30017		PC(32:1e)+H	1.5268	0.319656
																														PC(20:5_18:0)	0.841475	1.50299			PC(O-22:1_20:4)	-0.501476	-1.09157	-1.05582	1.00255	1.02561	0.620696		PC(14:0COOCH3_18:1)+CH3COO	-2.50118	1.43346		PC(32:1e)+HCOO	1.06129	0.59081
																														PC(22:4_18:1)	1.05792	2.64205			PC(O-22:2_20:4)	-0.871421	-0.972058	-0.861844	0.828948	1.16777	0.708609		PC(14:0e_14:0)+HCOO	-0.64314	2.14013		PC(32:1e)+HCOO	1.32698	0.024759
																														PC(O-16:0_14:0)	-0.66932	2.53834			PC(O-24:1_20:4)	-0.949067	-0.956058	-0.816246	0.729826	0.955817	1.03573		PC(14:1e_20:4)+H	0.439655	1.31837		PC(32:2)+HCOO	1.55355	0.726129
																														PC(O-16:0_14:1)	0.731828	3.01844			PE(14:0_18:1)	0.506147	0.539766	1.50077	-0.978081	-0.702872	-0.865729		PC(14:1e_22:4)+H	0.548892	2.67267		PC(32:2)+HCOO	1.09321	0.893412
																														PC(O-16:0_20:0)	0.649295	2.35765			PE(15:0_18:1)	0.276135	0.483444	1.65322	-0.797543	-0.717356	-0.897899		PC(15:0_14:0)+HCOO	-0.45343	1.66673		PC(32:2e)+H	1.1858	1.11729
																														PC(O-16:1_20:4)	1.61387	5.12731			PE(15:0_20:4)		-1.42565	-0.581492	1.10515	0.475858	0.426129		PC(15:0_18:1)+H	0.317338	2.14445		PC(32:3)+H	0.761915	0.369236
																														PC(O-16:1_20:5)	1.09588	3.66281			PE(15:1_22:4)	-1.14579	-0.975931	-0.475381	0.950974	1.17628	0.469839		PC(15:0_20:1)+H	0.331213	1.53672		PC(32:3)+HCOO	1.19058	0.623309
																														PC(O-16:1_22:6)	1.31545	5.47896			PE(16:0_14:0)	0.641649	0.56969	1.40102	-1.00199	-0.794051	-0.816321		PC(15:0_20:3)+H	0.510459	3.26779		PC(33:0CHO)+H	1.11238	1.16665
																														PC(O-18:0_18:1)	1.13747	1.78137			PE(16:0_18:1)	0.614563	0.517127	1.45262	-0.754019	-0.890281	-0.940015		PC(15:0_20:4)+HCOO	0.633496	1.5385		PC(33:1)+H	1.49608	0.720141
																														PC(O-18:0_20:3)	1.61017	1.3467			PE(16:0_18:3)	0.209793	0.662749	1.3513	-1.51057	-0.0786731	-0.634595		PC(16:0_14:0)+HCOO	-0.21035	1.37825		PC(33:1COOCH3)+H	0.573217	0.74857
																														PC(O-18:0_20:4)	1.5233	4.63525			PE(16:0_20:4)	0.54111	0.192082	1.63468	-1.07461	-0.587244	-0.706021		PC(16:0_20:4)+HCOO	0.437721	1.80133		PC(33:1e)+H	0.919824	0.649538
																														PC(O-18:0_22:6)	1.44304	4.82915			PE(16:0_20:5)	0.977918	0.194299	1.35702	-0.933059	-0.698313	-0.897869		PC(16:0COOCH3_16:0)+CH3COO	-0.7343	1.48371		PC(33:2)+H	1.17355	1.07262
																														PC(O-18:1_18:2)	1.01625	3.63785			PE(16:0_22:5)	0.183505	0.31721	1.7572	-0.893009	-0.525957	-0.838954		PC(16:0COOCH3_16:1)+CH3COO	-2.03328	2.3028		PC(33:2)+HCOO	-0.33279	-1.20883
																														PC(O-18:1_20:4)	1.21595	4.60819			PE(16:1_14:0)	0.714389	0.4435	1.41699	-1.00457	-0.93177	-0.638537		PC(16:0COOCH3_18:1)+CH3COO	-1.12515	3.07987		PC(33:2e)+H	-1.3669	-0.79491
																														PC(O-18:1_22:1)	0.783719	3.78352			PE(16:1_16:0)	0.601927	0.606812	1.40098	-1.02372	-0.815588	-0.770416		PC(16:0e_14:0)+HCOO	-0.63571	4.03255		PC(33:2e)+Na	0.983312	0.601533
																														PC(O-18:1_22:6)	1.28414	4.28841			PE(16:1_16:1)	0.739369	0.58235	1.33022	-0.90056	-0.871143	-0.880237		PC(16:0e_15:0)+HCOO	-0.57994	1.68026		PC(33:3)+H	-1.20457	-0.92032
																														PC(O-18:1_24:1)	0.336271	1.60504			PE(16:1_17:1)	0.958406	0.209321	1.3609	-0.735713	-0.760351	-1.03256		PC(16:0e_16:0)+HCOO	-0.37677	2.91728		PC(33:4COOCH3)+H	-0.70774	-0.89735
																														PC(O-18:2_20:4)	0.695161	3.30306			PE(16:1_18:0)	0.71718	0.278178	1.51669	-0.83187	-0.887186	-0.792988		PC(16:0e_16:1)+HCOO	-0.52363	3.36808		PC(33:5)+H	1.32973	0.967427
																														PC(O-20:0_22:4)	0.957805	3.81422			PE(16:1_18:2)	0.838082	0.361421	1.38536	-0.978682	-0.807728	-0.798453		PC(16:0e_22:4)+HCOO	-0.14881	1.6993		PC(34:0)+H	1.29859	0.681587
																														PC(O-22:1_20:4)	1.12525	2.79764			PE(16:1_20:4)	0.881464	0.379533	1.34539	-0.866661	-0.82247	-0.917253		PC(16:0e_22:6)+CH3COO	-0.44585	1.5018		PC(34:1)+H	1.1632	0.966118
																														PC(O-22:2_20:4)	1.5715	3.65607			PE(16:1_22:6)	0.725731	0.220751	1.52845	-0.975968	-0.828393	-0.670573		PC(16:0e_24:1)+HCOO	-0.44554	2.11267		PC(34:1+2O)+H	-0.07494	0.990055
																														PC(O-24:1_20:4)	1.64961	4.22675			PE(17:0_20:4)	-0.950084	-1.14862	-0.448209	0.538223	0.636911	1.37178		PC(16:1_12:0)+HCOO	-1.20776	1.99706		PC(34:1+2O)+H	-1.09449	-0.55815
																														PE(14:0_18:1)	-0.56883	2.14295			PE(17:0_22:5)	-0.975066	-1.30743	0.0425734	0.0845491	1.14127	1.01411		PC(16:1_14:0)+HCOO	-0.32673	1.70375		PC(34:1+2O)+HCOO	0.637265	0.826685
																														PE(15:0_18:1)	-0.78571	1.6906			PE(18:1_16:1)	0.493034	0.454612	1.55765	-0.962536	-0.710366	-0.832393		PC(16:1_14:0)+Na	-0.29387	3.83001		PC(34:1+O)+HCOO	-0.22626	1.05356
																														PE(15:0_20:4)	1.30454	1.5408			PE(18:1_20:2)	-1.17464	-0.722159	-0.796277	1.04306	0.912732	0.737286		PC(16:1_14:1)+HCOO	-1.22209	1.70222		PC(34:1COOCH3)+CH3COO	0.513397	0.63326
																														PE(15:1_22:4)	0.320141	2.40491			PE(18:2_16:0)	0.581999	0.360153	1.56193	-0.808363	-0.828272	-0.867445		PC(16:1_16:1)+HCOO	-1.16653	4.10028		PC(34:1e)+HCOO	1.12106	0.721153
																														PE(16:0_14:0)	-1.0731	2.50322			PE(18:2_20:2)	-1.24038	-0.612774	-0.809236	1.05278	0.687903	0.921704		PC(16:1_16:1)+HCOO	-0.94159	1.60641		PC(34:1e)+Na	1.52473	0.406111
																														PE(16:0_18:1)	-0.7544	2.33048			PE(18:2_22:5)	-0.828837	-0.948117	-0.791224	0.688564	1.46301	0.416608		PC(16:1_18:1)+H	0.580569	2.01776		PC(34:2)+H	0.889984	1.21627
																														PE(16:0_18:3)	-0.3664	1.30384			PE(19:1_20:4)	-0.634287	-0.102438	-1.50688	0.588092	0.279905	1.37561		PC(16:1_18:1)+HCOO	-0.25637	2.15836		PC(34:2)+HCOO	1.24939	0.077882
																														PE(16:0_20:4)	-0.78713	1.58089			PE(20:0_18:2)	0.749072	0.0666105	1.48131	-1.08801	-0.201003	-1.00797		PC(16:1_18:3)+HCOO	0.258069	2.47434		PC(34:2+2O)+HCOO	0.800617	1.20361
																														PE(16:0_20:5)	-0.93484	2.06834			PE(20:3_20:4)	-0.622353	-0.526515	-1.15049	1.12397	1.31493	-0.139546		PC(16:1_22:5)+HCOO	-0.23045	1.8243		PC(34:2+O)+CH3COO	-0.55294	-1.2282
																														PE(16:0_22:5)	-0.54578	1.36142			PE(20:4_14:0)	1.31472	0.352517	0.88865	-0.896336	-1.12732	-0.532229		PC(16:1_22:6)+Na	-0.51945	1.57231		PC(34:2+OO)+H	0.513397	0.63326
																														PE(16:1_14:0)	-1.01198	2.27944			PE(20:4_22:6)	-0.365266	-1.27666	-0.934498	0.553831	0.936195	1.08639		PC(16:1e_16:0)+HCOO	-0.26538	1.62294		PC(34:3)+H	0.919824	0.649538
																														PE(16:1_16:0)	-1.1681	2.48537			PE(20:5_16:1)	0.523686	0.837757	1.27652	-1.0579	-0.673939	-0.906121		PC(16:1e_17:1)+Na	0.713316	1.88744		PC(34:4)+HCOO	-0.72877	-0.61051
																														PE(16:1_16:1)	-1.74366	2.82781			PE(20:5_18:1)	0.503599	0.223137	1.6336	-1.01252	-0.456599	-0.891215		PC(16:1e_20:4)+HCOO	0.492539	3.20842		PC(34:5e)+H	1.40979	0.288073
																														PE(16:1_17:1)	-0.90424	2.06583			PE(22:6_16:0)	1.15251	0.307396	1.1314	-1.05316	-0.819397	-0.718754		PC(17:1_16:1)+HCOO	-0.34589	1.44536		PC(34:5e)+HCOO	-0.66827	-1.59918
																														PE(16:1_18:0)	-0.81407	2.00071			PE(22:6_20:1)	-0.336183	-1.54406	-0.526193	0.71833	0.466476	1.22163		PC(17:1_18:1)+H	0.38146	1.6731		PC(35:1)+H	-1.48917	-0.70162
																														PE(16:1_18:2)	-1.09557	2.33354			PE(24:0_16:1)	0.885155	0.44723	1.29847	-0.825747	-1.001	-0.804116		PC(18:0_22:4)+HCOO	-0.27546	1.84541		PC(35:1e)+H	-1.3889	-0.88336
																														PE(16:1_20:4)	-0.91317	2.46336			PE(24:0_18:1)	0.760167	0.226691	1.5115	-0.802471	-0.893474	-0.802414		PC(18:0_22:5)+HCOO	-0.29179	2.1922		PC(35:1e)+H	1.06904	0.31941
																														PE(16:1_22:6)	-0.3816	1.87099			PE(24:0_20:4)	0.58998	0.542379	1.42764	-0.59582	-1.11553	-0.848648		PC(18:0e_18:1)+HCOO	-0.19883	1.35936		PC(35:2)+H	1.27411	0.498242
																														PE(17:0_20:4)	0.920891	2.14398			PE(O-16:0_20:0)	0.466622	0.176455	1.70613	-0.776987	-0.803189	-0.769035		PC(18:0e_22:4)+HCOO	-0.53732	2.21222		PC(35:2e)+H	-1.47805	-0.46939
																														PE(17:0_22:5)	0.910975	1.33051			PE(O-16:0_20:4)	-1.03408	-1.23505	-0.221435	0.902381	1.16882	0.419369		PC(18:0e_22:6)+HCOO	-0.46364	2.33843		PC(35:3)+H	-1.63518	-0.26075
																														PE(18:1_16:1)	-0.92672	1.97559			PE(O-16:0_22:6)	-0.775251	-1.18274	-0.606896	0.389899	0.848224	1.32676		PC(18:1_18:1)+H	0.546774	3.21943		PC(35:3)+H	-1.60321	-0.3395
																														PE(18:1_20:2)	0.579439	3.3847			PE(O-16:1_16:1)	0.466219	0.372312	1.6176	-0.923224	-0.757319	-0.775585		PC(18:1_22:6)+HCOO	-0.38098	2.16804		PC(35:3+Ox)+CH3COO	1.19739	0.466657
																														PE(18:2_16:0)	-0.6872	1.97114			PE(O-16:1_22:1)	0.504391	0.341637	1.60977	-0.755071	-0.953136	-0.747595		PC(18:1_24:1)+HCOO	-0.5475	1.34319		PC(35:3e)+H	-1.38395	-0.91572
																														PE(18:2_20:2)	1.58723	2.93885			PE(O-16:1_22:6)	-1.11027	-1.07938	-0.0466621	0.61125	1.48559	0.139467		PC(18:1_24:2)+HCOO	-0.34339	1.85807		PC(35:4)+H	-0.96328	-1.01917
																														PE(18:2_22:5)	0.932654	2.24496			PE(O-18:0_22:3)	-0.772773	-1.14315	-0.729609	0.862595	0.552218	1.23072		PC(18:1+2O_16:0)+HCOO	-0.88331	1.46861		PC(35:4)+HCOO	-1.05639	-0.9771
																														PE(19:1_20:4)	0.431074	1.33674			PE(O-18:1_20:5)	-0.956752	-1.25432	-0.327877	0.445927	1.13187	0.961149		PC(18:1+O_16:0)+HCOO	-0.56102	2.06026		PC(35:4e)+H	-1.50623	-0.51835
																														PE(20:0_18:2)	-0.45847	1.43286			PE(O-18:1_22:1)	1.08718	-0.233501	1.37594	-0.969374	-0.891372	-0.368876		PC(18:1e_16:0)+HCOO	-0.18363	1.85768		PC(36:0e)+HCOO	-0.6456	-1.00452
																														PE(20:3_20:4)	0.660986	1.4374			PE(O-18:2_22:1)	1.01835	-0.124476	1.42023	-0.955909	-0.896265	-0.461925		PC(18:1e_18:1)+HCOO	-0.22587	2.30528		PC(36:1)+H	1.1304	0.78756
																														PE(20:4_14:0)	-0.82379	2.18514			PE(O-18:2_22:6)	-1.09856	-1.11772	-0.38424	0.69374	1.17364	0.73315		PC(18:2_14:1)+H	1.08352	2.07494		PC(36:1)+H	0.586439	0.989927
																														PE(20:4_22:6)	0.847686	2.28757			PE(O-20:0_22:4)	-0.699887	-1.2946	-0.650954	0.805394	0.734416	1.10563		PC(18:2_22:6)+HCOO	0.187878	1.32396		PC(36:1e)+HCOO	1.35138	0.444031
																														PE(20:5_16:1)	-1.35968	2.69871			PE(O-22:0_22:6)	-0.837745	-0.966775	-0.825742	0.636215	0.617025	1.37702		PC(18:2+O_16:0)+CH3COO	-0.36056	2.62541		PC(36:2)+H	-1.14929	-1.1612
																														PE(20:5_18:1)	-0.51056	1.56382			PE(O-24:1_22:6)	-0.810029	-1.03996	-0.81155	0.528947	0.908241	1.22435		PC(18:2+Ox_17:1)+CH3COO	-1.20607	2.25945		PC(36:2)+H	1.12797	0.410444
																														PE(22:6_16:0)	-0.33447	2.37039			PE(O-24:2_18:1)	0.643492	0.0443089	1.62776	-0.863908	-0.985009	-0.466647		PC(19:0_18:1)+H	0.274912	1.58085		PC(36:2+O)+H	-0.16236	-0.60831
																														PE(22:6_20:1)	0.342724	1.67416			PE(P-16:0_18:1)	-1.09432	-1.09001	-0.217291	0.357695	0.60339	1.44053		PC(20:0e_18:1)+HCOO	-0.75267	2.75103		PC(36:2e)+HCOO	1.3237	0.460409
																														PE(24:0_16:1)	-1.20448	2.63983			PE(P-16:0_18:2)	-1.08329	-0.630045	-0.831904	0.367874	0.748338	1.42903		PC(20:3_22:5)+HCOO	-0.74058	2.00171		PC(36:3)+H	0.424961	0.594287
																														PE(24:0_18:1)	-0.91566	1.95052			PE(P-16:0_20:1)	-1.19056	-0.879739	-0.283392	0.0590379	0.932726	1.36193		PC(20:5_13:0)+H	0.2089	1.4299		PC(36:3+2O)+H	0.76379	0.818395
																														PE(24:0_20:4)	-0.46151	2.20467			PE(P-16:0_20:4)	-1.15032	-0.952048	-0.424431	0.325811	1.27645	0.924539		PC(22:4_22:5)+HCOO	0.674048	1.55462		PC(36:3+Ox)+H	0.116793	0.833971
																														PE(O-16:0_20:0)	-2.38246	1.53926			PE(P-16:0_20:5)	-1.27199	-0.590852	-0.510464	0.0220815	1.23786	1.11336		PC(22:5_22:6)+HCOO	-0.41577	1.72597		PC(36:4)+H	-0.13536	-1.07048
																														PE(O-16:0_20:4)	0.39407	1.92322			PE(P-16:0_22:3)	-0.865947	-0.869716	-0.603972	0.374332	1.70984	0.25546		PC(22:5_23:1)+H	-0.94506	1.31543		PC(36:4)+HCOO	-0.94668	-1.08739
																														PE(O-16:0_22:6)	0.977133	2.22851			PE(P-16:0_22:5)	-1.21171	-0.818904	-0.54501	0.38277	1.17791	1.01495		PC(22:6_22:6)+HCOO	-0.55755	1.73035		PC(36:4+O)+H	1.271	-0.05386
																														PE(O-16:1_16:1)	-0.72078	1.81217			PE(P-16:0_22:6)	-1.18293	-1.00132	-0.136069	0.133552	1.38554	0.801229		PC(26:0_16:0)+HCOO	-0.77599	3.37944		PC(36:4+OO)+H	1.3253	1.13111
																														PE(O-16:1_22:1)	-1.01804	1.81119			PE(P-16:0_24:4)	-1.19016	-0.735575	-0.607296	0.281405	0.953267	1.29836		PC(26:0_20:4)+HCOO	-0.70103	1.98922		PC(36:4e)+CH3COO	-1.36587	0.211983
																														PE(O-16:1_22:6)	0.257235	1.32444			PE(P-16:1_20:4)	-0.844482	-0.961884	-0.882262	1.03644	1.09458	0.557603		PC(26:0e)+CH3COO	-0.32064	2.82719		PC(36:4e)+H	1.03141	0.843275
																														PE(O-18:0_22:3)	0.714963	2.76623			PE(P-16:1_22:3)	-0.992005	-0.778374	-0.863758	0.399523	1.05562	1.179		PC(26:1_16:0)+HCOO	-0.63745	3.71635		PC(36:5+OO)+H	-1.61791	-0.49235
																														PE(O-18:1_20:5)	0.612074	2.10906			PE(P-17:0_20:4)	-1.06496	-0.959169	-0.601959	0.439865	1.08215	1.10407		PC(26:1_18:1)+HCOO	-0.77579	2.48718		PC(36:5e)+H	-1.36856	0.253374
																														PE(O-18:1_22:1)	-0.99008	1.31333			PE(P-17:0_22:6)	-1.12275	-0.672184	-0.469934	-0.101575	0.82514	1.5413		PC(26:1_20:2)+HCOO	-0.81251	3.87122		PC(36:5e)+H	-0.53819	-1.25759
																														PE(O-18:2_22:1)	-0.77704	1.46623			PE(P-18:0_18:0)	-1.09985	-0.974764	-0.45895	0.274462	1.16443	1.09468		PC(26:1_20:4)+HCOO	-0.74229	3.07106		PC(36:5e)+H	-1.60604	-0.21097
																														PE(O-18:2_22:6)	0.518578	2.42604			PE(P-18:0_18:1)	-1.13589	-0.730849	-0.530479	0.205689	1.57036	0.621173		PC(26:1_22:5)+HCOO	-0.8992	1.36065		PC(36:5e)+HCOO	-0.62763	-0.76571
																														PE(O-20:0_22:4)	0.763196	2.76532			PE(P-18:0_20:0)	-1.09656	-0.953163	-0.557601	0.496935	0.826821	1.28357		PC(26:1_22:6)+HCOO	-1.35104	2.25259		PC(36:6)+H	-0.20638	-1.10579
																														PE(O-22:0_22:6)	0.808816	2.63507			PE(P-18:0_20:1)	-0.893131	-1.43831	-0.0783893	0.548053	0.71414	1.14764		PC(27:0)+H	-0.96007	2.06939		PC(36:6e)+H	-1.11848	-0.72444
																														PE(O-24:1_22:6)	1.27338	2.92925			PE(P-18:0_20:3)	-0.963501	-0.890895	-0.821435	0.51637	1.12943	1.03003		PC(27:1_16:0)+HCOO	-0.74592	2.48836		PC(37:1)+H	0.268759	1.13307
																														PE(O-24:2_18:1)	-0.46323	1.46915			PE(P-18:0_20:4)	-0.82171	-0.955733	-0.57671	0.409314	1.68657	0.258265		PC(27:1_18:1)+HCOO	-0.91008	1.83335		PC(37:1+O)-CH3	0.951087	1.07853
																														PE(P-16:0_18:1)	0.801573	1.6619			PE(P-18:0_22:1)	-0.953467	-0.934383	-0.784779	0.613294	0.800107	1.25923		PC(27:1e)+H	-1.18387	2.10671		PC(37:2e)+H	0.537531	0.376707
																														PE(P-16:0_18:2)	0.521602	2.13652			PE(P-18:0_22:3)	-0.946504	-0.884259	-0.836541	0.482154	1.12793	1.05722		PC(28:0)+H	-0.51264	2.53527		PC(37:3)+H	-1.67312	-0.37542
																														PE(P-16:0_20:1)	0.490767	1.54907			PE(P-18:0_22:4)	-0.931794	-0.884669	-0.861498	0.521424	1.14803	1.0085		PC(28:0_16:0)+HCOO	-1.49826	3.22529		PC(37:3e)+Na	-1.37942	-0.47107
																														PE(P-16:0_20:4)	0.875101	2.05839			PE(P-18:0_22:5)	-0.927766	-0.890236	-0.851074	0.487679	1.14229	1.03911		PC(28:0_18:1)+HCOO	-1.68135	3.08933		PC(37:4e)+H	0.313052	0.708505
																														PE(P-16:0_20:5)	0.646434	1.5934			PE(P-18:0_24:3)	-1.41092	-0.609718		0.26721	0.996905	0.756524		PC(28:1)+H	-1.30183	2.11228		PC(37:5e)+H	-0.48349	-1.13133
																														PE(P-16:0_22:3)	0.880567	1.51869			PE(P-18:0_24:5)	-1.20844	-0.497079	-0.586309	0.257472	0.379524	1.65484		PC(28:1_16:0)+HCOO	-1.02526	3.6746		PC(37:5e)+H	-1.55551	-0.52357
																														PE(P-16:0_22:5)	0.728669	2.28338			PE(P-18:1_14:0)	-1.08346	-1.18057	0.0177208	0.162383	1.38423	0.699707		PC(28:1_18:1)+HCOO	-1.44445	4.91791		PC(38:1e)+H	1.11617	0.430044
																														PE(P-16:0_22:6)	0.461607	1.4787			PE(P-18:1_17:1)	-0.866049	-1.24682	-0.273294	0.23935	0.713531	1.43328		PC(28:1_20:4)+HCOO	-1.45	2.18386		PC(38:1e)+HCOO	0.721756	0.504626
																														PE(P-16:0_24:4)	0.634317	2.084			PE(P-18:1_18:1)	-0.891459	-0.938938	-0.509332	-0.0513509	0.876941	1.51414		PC(29:0COOCH3)+H	-0.53819	2.88284		PC(38:4e)+H	-1.12859	-0.81215
																														PE(P-16:1_20:4)	0.88777	3.30394			PE(P-18:1_18:2)	-0.982622	-0.907299	-0.723115	0.359239	1.22568	1.02812		PC(29:0e)+H	-0.39835	1.52438		PC(38:4e)+HCOO	-0.80792	-1.22638
																														PE(P-16:1_22:3)	1.09522	2.6665			PE(P-18:1_19:1)	-1.03155	-1.02028	-0.492139	0.333977	0.88229	1.32769		PC(29:1COOCH3)+H	-1.26269	3.28546		PC(38:6)+HCOO	-0.52491	-1.29821
																														PE(P-17:0_20:4)	1.95762	2.60245			PE(P-18:1_20:1)	-0.902462	-0.928568	-0.818547	0.427183	1.13671	1.08568		PC(29:1e)+H	-0.74216	2.1242		PC(38:6+O)+H	-0.4178	-0.6686
																														PE(P-17:0_22:6)	0.989233	1.37367			PE(P-18:1_20:2)	-0.902385	-0.738023	-0.881524	0.41859	1.53988	0.56346		PC(30:0e)+H	-0.44313	2.6684		PC(38:6e)+CH3COO	1.11696	0.410618
																														PE(P-18:0_18:0)	0.776626	2.08623			PE(P-18:1_20:3)	-0.951105	-0.986289	-0.523731	0.0964561	1.32932	1.03535		PC(30:1)+H	-0.44516	2.00724		PC(38:7)+H	1.43602	0.207161
																														PE(P-18:0_18:1)	0.616952	1.6509			PE(P-18:1_20:4)	-0.959658	-0.896993	-0.787876	0.453915	1.25067	0.939938		PC(30:1)+HCOO	-1.10541	2.28485		PC(38:7)+Na	0.995028	0.674431
																														PE(P-18:0_20:0)	0.831327	2.4695			PE(P-18:1_20:5)	-1.09838	-0.954903	-0.350059	0.140518	1.43079	0.832026		PC(30:1e)+H	-0.4553	1.99003		PC(39:2+5O)+H	0.524179	0.856988
																														PE(P-18:0_20:1)	0.585841	1.68289			PE(P-18:1_22:4)	-0.861707	-1.1086	-0.683626	0.507768	1.06145	1.08471		PC(30:3)+H	-0.38936	1.966		PC(39:5e)+H	0.656814	1.30396
																														PE(P-18:0_20:3)	1.60168	3.10664			PE(P-18:1_22:5)	-1.1552	-0.817832	-0.629254	0.478389	1.30318	0.820721		PC(30:4e)+H	-0.22674	1.58338		PC(39:7)+H	-0.78826	-0.79225
																														PE(P-18:0_20:4)	1.04659	1.55008			PE(P-18:1_22:6)	-1.04774	-1.10419	-0.424932	0.455627	1.21067	0.910561		PC(31:0CHO)+H	-1.12937	1.66203		PC(40:0e)+H	-1.58698	-0.47204
																														PE(P-18:0_22:1)	1.40496	3.06358			PE(P-18:1_24:4)	-1.09971	-0.973887	-0.488643	0.368148	0.9226	1.27149		PC(31:0COOCH3)+H	-1.32957	4.74845		PC(40:1)+H	-1.10416	-1.00926
																														PE(P-18:0_22:3)	1.95479	2.99648			PE(P-18:2_20:2)	-1.00644	-0.765735	-0.750174	0.161181	1.29108	1.07009		PC(31:0COOCH3)+H	-0.63389	2.65473		PC(40:1e)+HCOO	1.32669	0.953676
																														PE(P-18:0_22:4)	1.97987	3.13649			PE(P-20:0_18:1)	-1.18373	-0.754337	-0.729579	0.607466	1.08612	0.974057		PC(31:0e)+H	-0.30988	2.25728		PC(40:4)+CH3COO	0.750904	0.596703
																														PE(P-18:0_22:5)	2.32691	3.01824			PE(P-20:0_20:0)	-1.04855	-1.09164	-0.393545	0.320976	1.06882	1.14393		PC(31:1COOCH3)+H	-0.61435	2.91946		PC(40:4)+HCOO	-1.04873	-0.91508
																														PE(P-18:0_24:3)	1.65183	1.59009			PE(P-20:2_22:6)	-0.807044	-0.398898	-1.23771	0.148005	1.12849	1.16715		PC(31:1COOCH3)+H	-2.02576	2.5174		PC(40:4e)+H	1.1828	0.333898
																														PE(P-18:0_24:5)	0.643431	1.42307			PE(P-22:0_20:4)	-0.984365	-0.946401	-0.73014	0.510243	1.1962	0.954464		PC(31:1e)+H	0.317485	1.77044		PC(40:4e)+HCOO	0.791133	0.695959
																														PE(P-18:1_14:0)	0.54963	1.34135			PE(P-22:1_20:4)	-1.06533	-0.889827	-0.660145	0.662312	1.35843	0.594557		PC(31:1e)+H	-0.25033	1.41207		PC(40:5)+HCOO	1.03275	0.284086
																														PE(P-18:1_17:1)	0.557893	1.62382			PG(14:0_16:0)	-1.3419	-0.624899	-0.645679	0.5946	1.04375	0.974129		PC(31:2COOCH3)+H	-0.93802	1.40938		PC(40:6e)+H	1.03291	0.625857
																														PE(P-18:1_18:1)	0.789491	1.51889			PG(14:0_16:1)	0.83348	1.10153	0.778331	-0.844864	-0.818551	-1.04992		PC(32:0CHO)+H	-0.83213	2.23073		PC(40:6e)+HCOO	1.18579	0.972352
																														PE(P-18:1_18:2)	1.08272	2.50784			PG(14:0_18:2)	0.665689	1.51894	0.306259	-0.969902	-0.589491	-0.931494		PC(32:0e)+H	-0.17655	1.6694		PC(40:7)+H	1.27945	0.361148
																														PE(P-18:1_19:1)	0.793376	2.13087			PG(15:0_22:0)	-0.790162	-1.39815	-0.0894656	1.23996	0.108548	0.929267		PC(32:1e)+H	-0.23735	1.61053		PC(40:7)+HCOO	-1.12576	-0.91598
																														PE(P-18:1_20:1)	1.56178	2.80457			PG(16:0_15:1)	-1.09968	-0.591307	-0.969218	0.997568	1.08067	0.581971		PC(32:2e)+H	-0.70154	2.24812		PC(40:7e)+H	0.731703	0.665619
																														PE(P-18:1_20:2)	1.06266	2.03893			PG(16:0_16:0)	-1.13636	-0.28033	-1.17339	0.905199	0.757358	0.927519		PC(32:5e)+HCOO	-0.89019	1.29626		PC(40:8)+HCOO	-1.11494	-0.16129
																														PE(P-18:1_20:3)	0.917206	1.8274			PG(16:0_16:2)	1.13958	0.75935	0.731867	-0.516748	-0.84785	-1.26619		PC(33:0CHO)+H	-0.64308	2.61766		PC(41:3)+H	-1.38224	-0.63341
																														PE(P-18:1_20:4)	1.5074	2.75693			PG(16:0_18:1)	-0.968588	-0.560827	-1.03265	1.31484	0.328348	0.918876		PC(33:1COOCH3)+H	-1.38559	3.32247		PC(41:6)+H	-0.86862	-0.82358
																														PE(P-18:1_20:5)	0.61694	1.66627			PG(16:0_18:3)	-0.936802	-1.13902	-0.181888	1.33586	-0.0787722	1.00062		PC(33:1e)+H	0.521824	1.97147		PC(42:0)+H	1.61308	0.300231
																														PE(P-18:1_22:4)	1.11789	2.84794			PG(16:0_20:0)	0.724414	1.11286	0.82819	-1.16435	-0.565484	-0.935624		PC(33:2)+H	-0.20149	1.3403		PC(42:0)+HCOO	0.992018	1.19224
																														PE(P-18:1_22:5)	0.857402	2.43707			PG(16:0_22:0)	-1.32625	-0.360114	-0.83366	0.909248	1.18772	0.423052		PC(33:2e)+H	0.481202	2.58236		PC(42:1)+H	1.199	0.60128
																														PE(P-18:1_22:6)	0.547563	2.2899			PG(16:0_22:1)	-0.132754	-0.72681	-1.54375	0.849693	1.04339	0.510226		PC(33:3)+H	0.315099	1.6416		PC(42:1)+HCOO	0.885135	0.542581
																														PE(P-18:1_24:4)	0.874154	2.21553			PG(16:0_24:0)	-0.986599	-0.609297	-0.995606	0.915453	1.29711	0.378934		PC(33:4COOCH3)+H	1.02105	1.65712		PC(42:11)+H	-1.27011	-0.56828
																														PE(P-18:2_20:2)	0.882304	2.0406			PG(16:1_16:1)	-0.726041	-0.35701	-1.34155	0.311712	0.727574	1.38532		PC(34:0)+H	0.223544	1.57196		PC(42:1e)+H	0.336246	0.827492
																														PE(P-20:0_18:1)	1.1225	3.00065			PG(16:1_16:2)	0.550444	1.18377	0.881563	-1.18191	-0.500534	-0.933328		PC(34:1)+H	1.92867	1.52501		PC(42:2)+H	0.37085	1.51691
																														PE(P-20:0_20:0)	1.19785	2.08694			PG(16:1_20:3)	0.255131	-1.11137	-1.40956	0.781326	0.724435	0.760031		PC(34:1+2O)+H	-1.92651	2.06471		PC(42:2)+HCOO	1.14209	0.886974
																														PE(P-20:2_22:6)	0.931174	1.77531			PG(16:1_20:4)	-1.22749	-0.323066	-0.895722	0.499309	0.503408	1.44356		PC(34:1+2O)+H	-0.83391	1.31758		PC(42:2e)+H	0.641026	1.10119
																														PE(P-22:0_20:4)	1.7155	2.92219			PG(17:0_18:1)	-0.907052	-0.764748	-1.05361	0.844366	0.9505	0.930545		PC(34:1e)+Na	-0.43406	1.79642		PC(42:3)+H	0.861552	0.478655
																														PE(P-22:1_20:4)	1.19636	2.52353			PG(17:0_19:0)	-0.898327	-0.278592	-1.288	0.31695	0.917302	1.23067		PC(34:2+2O)+HCOO	-2.03328	2.3028		PC(42:3)+HCOO	0.924029	0.840729
																														PG(14:0_16:0)	0.730392	2.50404			PG(18:0_16:1)	-0.589092	-0.829656	-1.21001	0.957939	1.14122	0.529608		PC(34:2+OO)+H	-1.38559	3.32247		PC(42:4)+H	1.00946	0.601049
																														PG(14:0_16:1)	-1.36464	3.89486			PG(18:0_18:0)	-0.827287	-0.880244	-0.963109	0.806255	0.596652	1.26773		PC(34:3)+H	0.385069	1.68271		PC(42:4e)+H	0.398603	0.736242
																														PG(14:0_18:2)	-0.25107	1.92432			PG(18:0_18:1)	-0.00947782	-0.842258	-1.37906	1.12753	0.0472543	1.05601		PC(34:5e)+HCOO	0.265239	1.74132		PC(42:5)+H	0.799749	1.02643
																														PG(15:0_22:0)	0.387515	1.39695			PG(18:0_18:2)	-0.817871	-0.75255	-1.08868	0.531356	0.934399	1.19335		PC(35:1e)+H	-0.31844	1.52751		PC(42:5e)+H	-0.9152	-0.73545
																														PG(16:0_15:1)	0.976476	2.91443			PG(18:0_22:0)	-0.976004	-0.543459	-1.09107	1.30347	0.588734	0.71833		PC(35:1e)+H	0.376479	1.3541		PC(42:6)+H	0.832289	0.650314
																														PG(16:0_16:0)	0.522146	2.36322			PG(18:0_22:1)	-0.447141	-0.649973	-1.21643	0.514376	0.18725	1.61191		PC(35:2e)+H	0.637242	2.04188		PC(42:6)+H	0.637225	0.551114
																														PG(16:0_16:2)	-0.62562	2.6393			PG(18:0_24:2)	-1.24796	-0.538478	-0.831337	1.06975	0.530148	1.01788		PC(35:3)+H	0.288951	1.45166		PC(42:6e)+H	0.699461	1.20144
																														PG(16:0_18:1)	0.384004	2.21467			PG(18:1_14:0)	-0.956971	-0.874442	-0.873698	0.928436	1.12909	0.647581		PC(35:3e)+H	0.257954	1.72093		PC(42:7e)+H	0.457969	0.578293
																														PG(16:0_18:3)	0.661683	1.36104			PG(18:1_16:1)	-0.933511	-0.426621	-1.27044	0.792118	1.00618	0.832271		PC(35:4)+H	0.520387	1.58044		PC(42:7e)+H	0.941646	0.375364
																														PG(16:0_20:0)	-0.51573	2.97439			PG(18:1_18:1)	-0.881348	-0.790518	-1.01368	1.22203	0.788609	0.674901		PC(35:4e)+H	0.446393	2.33214		PC(42:8)+HCOO	-0.05598	1.73716
																														PG(16:0_22:0)	0.191811	2.03142			PG(18:1_18:3)	-1.00244	-1.00752	-0.575267	0.527267	1.38498	0.672977		PC(36:0e)+HCOO	-0.29183	2.09494		PC(43:1)+HCOO	0.752025	0.518514
																														PG(16:0_22:1)	0.349061	1.66619			PG(18:1_20:2)	0.823595	0.718411	1.11217	-1.24188	-0.826767	-0.585527		PC(36:1)+H	-1.19638	1.647		PC(43:2)+H	1.39974	0.183916
																														PG(16:0_24:0)	0.677486	2.37152			PG(18:1_20:4)	-0.968211	-1.0357	-0.703129	1.08147	0.764455	0.861119		PC(36:1)+H	0.347627	1.48748		PC(43:7)+H	0.680226	0.787715
																														PG(16:1_16:1)	0.39611	1.72202			PG(18:1_22:3)	1.27708	0.721501	0.285954	-0.798833	-0.0269836	-1.45872		PC(36:2)+H	-0.08605	1.83502		PC(44:0)+HCOO	1.19806	0.275257
																														PG(16:1_16:2)	-1.11127	2.52685			PG(18:2_16:0)	-1.05035	-0.230781	-1.19658	1.11849	0.335412	1.0238		PC(36:2+O)+H	-1.75214	2.55035		PC(44:1)+H	0.821297	0.60943
																														PG(16:1_20:3)	0.588786	1.37532			PG(18:2_16:1)	-1.14884	-0.518916	-0.750137	0.79493	0.140935	1.48203		PC(36:3)+H	0.273693	1.58281		PC(44:1)+HCOO	0.946515	0.94846
																														PG(16:1_20:4)	1.00381	1.78293			PG(18:2_18:1)	-0.846392	-0.78477	-1.07065	0.879278	0.702076	1.12046		PC(36:3+2O)+H	-1.71572	1.5971		PC(44:11)+H	-0.25502	-0.87468
																														PG(17:0_18:1)	1.10427	4.45846			PG(18:2_18:2)	-0.992082	-0.512044	-1.10728	1.07711	1.07562	0.458676		PC(36:3+Ox)+H	-0.5256	1.56744		PC(44:11)+HCOO	1.21754	0.335263
																														PG(17:0_19:0)	0.593961	1.83916			PG(19:0_20:3)	-0.398987	-1.22445	-0.87549	1.27139	0.293463	0.934071		PC(36:4)+H	0.514134	2.55565		PC(44:12)+H	0.071012	0.424145
																														PG(18:0_16:1)	0.576926	2.62322			PG(19:0_20:4)	-0.89234	-1.00178	-0.804797	0.747352	1.1875	0.764063		PC(36:4+O)+H	-1.08223	1.42509		PC(44:12)+HCOO	1.31727	0.420726
																														PG(18:0_18:0)	1.32343	3.03791			PG(19:0_22:6)	-1.06448	-0.5168	-0.965689	0.269426	1.11566	1.16188		PC(36:4+OO)+H	0.401001	1.37751		PC(44:2)+H	1.40597	0.553737
																														PG(18:0_18:1)	0.329537	1.31526			PG(20:0_20:4)	-0.558165	-0.444933	-1.35786	0.192328	0.724971	1.44366		PC(36:4e)+CH3COO	0.558239	1.72917		PC(44:2)+HCOO	1.01266	0.882445
																														PG(18:0_18:2)	0.811886	2.90237			PG(20:1_22:1)	-1.2188	-0.795476	-0.666845	1.05811	0.797479	0.825534		PC(36:4e)+H	0.154079	1.60715		PC(44:2e)+H	0.032529	0.543947
																														PG(18:0_22:0)	0.582081	2.49083			PG(21:0_20:4)	-0.977995	-0.808372	-0.946632	0.86503	0.956538	0.911432		PC(36:5+OO)+H	0.532965	1.51522		PC(44:3)+H	0.784393	0.7933
																														PG(18:0_22:1)	0.680457	1.46511			PG(21:1_20:4)	-0.969756	-0.801513	-0.864312	1.30327	0.871195	0.461121		PC(36:5e)+H	0.302784	1.8216		PC(44:4)+H	0.434747	1.12017
																														PG(18:0_24:2)	0.807648	2.54103			PG(22:0_16:1)	0.813501	1.29341	0.513399	-1.14364	-0.69627	-0.780397		PC(36:5e)+H	0.327678	1.54609		PC(44:5)+H	0.458357	0.819539
																														PG(18:1_14:0)	1.17696	3.65062			PG(22:0_18:1)	-0.994908	-0.786251	-0.932728	0.739816	1.10145	0.872624		PC(36:6)+H	-0.365	2.34817		PC(44:6COOH)+HCOO	0.197303	1.23403
																														PG(18:1_16:1)	0.548593	2.63755			PG(22:0_20:3)	-0.821105	-0.887749	-1.00496	1.01077	1.01871	0.684332		PC(36:6e)+H	0.273042	1.49022		PC(44:7)+H	-0.8829	-1.05962
																														PG(18:1_18:1)	1.25621	3.25211			PG(22:0_20:4)	-0.815589	-0.911606	-1.00137	0.984247	0.946269	0.798048		PC(37:1+O)-CH3	-0.60418	1.55161		PC(44:7)+H	0.231332	0.99307
																														PG(18:1_18:3)	0.68648	2.33558			PG(22:0_20:5)	-0.686144	-0.999853	-1.00422	0.769066	0.755429	1.16572		PC(37:2e)+H	0.413846	1.42974		PC(44:9)+HCOO	0.623767	0.644956
																														PG(18:1_20:2)	-0.68823	2.85039			PG(22:0_22:4)	-0.856397	-0.88678	-0.636114	0.0803841	0.687599	1.61131		PC(37:3)+H	0.186025	1.48083		PC(45:2)+H	0.995639	0.659402
																														PG(18:1_20:4)	1.35872	3.70213			PG(22:0_22:6)	-0.552566	-0.781439	-1.22154	0.342365	0.993515	1.21966		PC(37:3e)+Na	-0.91358	1.58585		PC(45:2)+HCOO	0.870493	0.799815
																														PG(18:1_22:3)	-0.48484	1.40941			PG(22:1_20:5)	0.199817	1.35194	0.915247	-0.83043	-0.453714	-1.18287		PC(37:4e)+H	0.285246	1.61125		PC(45:6)+H	1.11582	0.961716
																														PG(18:2_16:0)	0.38231	1.88003			PG(24:0_18:1)	-1.03029	-0.643027	-1.01406	0.704907	1.12293	0.859551		PC(37:5e)+H	0.58791	2.71333		PC(46:1)+HCOO	1.24008	0.668005
																														PG(18:2_16:1)	0.739317	1.70401			PG(24:0_18:2)	-1.12706	-0.842052	-0.602313	1.14082	1.12342	0.307194		PC(37:5e)+H	0.29424	1.30199		PC(46:2)+H	0.978513	0.782281
																														PG(18:2_18:1)	1.06353	3.5692			PG(24:0_20:4)	-0.813881	-0.944663	-0.791806	0.229138	0.971219	1.34999		PC(38:1e)+H	-0.31454	1.99206		PC(46:2)+HCOO	0.873826	0.704067
																														PG(18:2_18:2)	1.22127	2.49674			PI(12:0_18:1)	1.02343	0.747643	0.88494	-0.479401	-1.01131	-1.1653		PC(38:4e)+H	0.235271	1.45277		PC(46:3)+H	0.979364	0.460076
																														PG(19:0_20:3)	1.00117	1.95254			PI(15:0_17:0)	1.25216	0.551942	0.858412	-0.768313	-0.891096	-1.00311		PC(38:6+O)+H	-2.07277	2.72689		PC(46:3)+HCOO	0.930432	0.801665
																														PG(19:0_20:4)	1.2279	3.50348			PI(15:0_17:1)	1.08593	0.621767	0.987383	-0.739337	-0.969647	-0.986099		PC(38:7)+H	-0.63044	2.5895		PC(46:4)+H	1.0862	0.916413
																														PG(19:0_22:6)	0.980994	2.14422			PI(15:0_19:0)	1.31655	0.11591	0.960892	-0.285459	-1.16986	-0.938033		PC(39:2+5O)+H	-1.4064	2.55517		PC(46:4)+H	0.463932	1.00561
																														PG(20:0_20:4)	0.397546	1.56521			PI(15:0_19:1)	1.07179	0.369273	1.11976	-0.42536	-1.06457	-1.07089		PC(39:5e)+H	0.557183	1.66208		PC(46:4)+HCOO	1.03546	0.657937
																														PG(20:1_22:1)	1.10431	3.18278			PI(15:0_19:2)	1.03806	0.835532	0.847017	-0.783678	-1.06029	-0.87664		PC(39:7)+H	-0.32205	1.39162		PC(46:5)+H	1.05286	0.741499
																														PG(21:0_20:4)	1.58793	5.20076			PI(15:0_20:2)	0.826147	0.70699	1.0781	-0.421651	-0.894304	-1.29529		PC(40:0e)+H	-0.69667	2.64484		PC(46:5)+HCOO	0.905222	1.04991
																														PG(21:1_20:4)	1.15637	2.67851			PI(16:0_16:0)	0.910681	0.543721	1.20432	-0.675518	-0.961796	-1.02141		PC(40:1)+H	-0.31411	2.42705		PC(48:5)+HCOO	0.92728	0.99756
																														PG(22:0_16:1)	-0.12304	2.55928			PI(16:0_16:1)	0.955247	0.763731	1.00835	-0.852588	-0.977442	-0.897299		PC(40:4)+CH3COO	0.402681	2.07239		PC(48:6)+H	1.28264	1.05115
																														PG(22:0_18:1)	0.419088	3.91397			PI(16:0_17:0)	0.928732	1.01375	0.660289	-0.341216	-1.13559	-1.12596		PC(40:4e)+H	-0.56726	2.3809		PC(48:6)+HCOO	0.825674	0.807883
																														PG(22:0_20:3)	1.02549	3.91145			PI(16:0_17:1)	0.728689	-0.0236947	1.53366	-0.203142	-1.05894	-0.976578		PC(40:6e)+H	-0.48422	1.31175		PC(48:7)+H	1.09935	0.233679
																														PG(22:0_20:4)	1.1039	4.6953			PI(16:0_18:0)	1.0166	0.535731	1.10972	-0.658224	-1.06158	-0.942249		PC(40:7)+H	-0.23021	1.63889		PC(48:7)+HCOO	0.470155	0.813097
																														PG(22:0_20:5)	0.596272	3.33192			PI(16:0_18:1)	1.34611	0.486648	0.797607	-0.808	-0.939687	-0.882676		PC(40:7e)+H	-0.14763	1.74253		PE(18:0)+Na	-0.84154	-0.84818
																														PG(22:0_22:4)	0.636467	1.60742			PI(16:0_19:1)	1.14756	0.841394	0.661813	-0.609063	-1.22325	-0.818449		PC(41:3)+H	-0.33639	1.32937		PE(18:0e)+H	-1.34373	-1.07868
																														PG(22:0_22:6)	0.630471	2.18353			PI(16:0_20:4)	1.58735	0.22604	0.510353	-0.33316	-1.19097	-0.799605		PC(41:6)+H	-0.24783	1.68675		PE(20:3e)+Na	0.344355	1.61234
																														PG(22:1_20:5)	-0.55138	1.8457			PI(16:1_18:1)	1.18919	0.585761	0.9042	-0.756596	-1.00908	-0.91348		PC(42:0)+H	-0.86615	2.95169		PE(23:2)-H	0.225559	0.819315
																														PG(24:0_18:1)	0.742615	3.28267			PI(18:0_14:1)	0.253862	1.33929	0.83085	-0.282619	-1.26932	-0.872062		PC(42:1)+H	-0.70201	2.27002		PE(24:1e)+H	0.035559	0.543138
																														PG(24:0_18:2)	0.8573	2.2615			PI(18:0_19:0)	-1.70502	-0.507217	-0.0297219	0.821548	0.435422	0.984992		PC(42:11)+H	-0.57001	2.90703		PE(30:1)+H	-1.24967	-0.65764
																														PG(24:0_20:4)	1.10989	2.15951			PI(18:0_19:1)	1.60023	0.0279793	0.711718	-0.562118	-0.755354	-1.02245		PC(42:1e)+H	-0.94377	2.97159		PE(30:1)-H	0.612071	1.021
																														PI(12:0_18:1)	-0.36459	2.8694			PI(18:0_19:2)	-0.926001	-0.99368	-0.724327	1.23379	0.466493	0.943724		PC(42:2)+H	-0.41425	2.41593		PE(30:1e)-H	-0.53157	-0.601
																														PI(15:0_17:0)	-1.26237	2.94028			PI(18:0_20:4)	-0.654553	-1.14274	-0.572874	1.62274	0.262116	0.485315		PC(42:2e)+H	-0.62621	1.44226		PE(31:1)-H	-1.10215	-0.34199
																														PI(15:0_17:1)	-1.63203	3.42373			PI(18:0_22:4)	-0.350283	-0.956701	-1.13403	1.48512	0.395629	0.560273		PC(42:3)+H	-0.41479	4.04098		PE(32:0p)+H	-1.22488	-0.58102
																														PI(15:0_19:0)	-0.82142	1.64131			PI(18:0_22:6)	-0.345483	-1.00778	-1.17235	1.25064	0.398992	0.875977		PC(42:4)+H	-0.61681	1.31508		PE(32:1)+H	-0.59616	-1.09076
																														PI(15:0_19:1)	-0.75074	2.20865			PI(18:1_18:2)	1.31525	0.551139	0.540202	-0.382506	-1.50182	-0.522264		PC(42:4e)+H	0.20139	1.48067		PE(33:1e)+Na	0.192631	0.881605
																														PI(15:0_19:2)	-1.4307	4.18936			PI(18:1_20:5)	0.917526	1.01975	0.600019	-0.499926	-1.48392	-0.553448		PC(42:5)+H	-0.56146	2.63048		PE(34:1e)+H	-1.08137	-0.9076
																														PI(15:0_20:2)	-1.02628	2.49561			PI(18:2_16:0)	1.43999	0.611018	0.537921	-0.743649	-0.986574	-0.858708		PC(42:5e)+H	-0.60955	2.46631		PE(34:1e)+Na	-1.64606	-0.59557
																														PI(16:0_16:0)	-1.57956	2.8982			PI(18:2_16:1)	1.58251	0.579967	0.178805	-0.571125	-1.22742	-0.542739		PC(42:6)+H	-1.92908	2.65079		PE(34:1e)-H	-1.28321	-0.31982
																														PI(16:0_16:1)	-1.65112	4.5947			PI(19:0_15:1)	0.986533	0.409884	1.15516	-0.365344	-1.06981	-1.11642		PC(42:6)+H	-0.76001	1.79456		PE(34:1e)-H	-1.56452	-0.09789
																														PI(16:0_17:0)	-1.18931	2.44014			PI(19:0_17:2)	-0.123391	1.59049	0.831457	-0.736673	-0.806964	-0.754923		PC(42:6e)+H	-0.79899	1.96683		PE(34:1p)+H	-1.18725	-0.95562
																														PI(16:0_17:1)	-1.34569	1.32838			PI(19:0_18:1)	-0.470288	-0.972141	-1.1665	0.552691	0.864532	1.19171		PC(42:7e)+H	-0.88561	2.52266		PE(34:2e)+Na	-1.03488	-0.56134
																														PI(16:0_18:0)	-1.22576	2.93501			PI(19:0_20:4)	-0.521225	-1.26238	-0.730086	1.31863	0.324729	0.870325		PC(42:7e)+H	-0.21044	1.74162		PE(34:2e)-H	-0.0933	0.883227
																														PI(16:0_18:1)	-1.20227	2.63587			PI(20:4_18:1)	1.50149	0.142745	0.775384	-0.478643	-0.895915	-1.04506		PC(43:2)+H	-0.58121	2.10645		PE(34:4)-H	-1.06639	-0.49877
																														PI(16:0_19:1)	-1.33326	2.81619			PMeOH(16:0_22:5)	-0.862922	-1.1347	-0.687484	1.13305	0.834989	0.717065		PC(43:7)+H	-0.37151	1.41101		PE(34:4e)-H	-1.17823	-0.56558
																														PI(16:0_20:4)	-0.56307	1.48564			PS(15:0_18:2)	-0.902186	-0.229655	-1.35708	0.630282	0.640233	1.2184		PC(44:1)+H	-1.06674	4.47065		PE(35:1e)-H	-1.22701	-0.62664
																														PI(16:1_18:1)	-1.4695	3.15371			PS(16:0_16:0)	1.43092	0.586376	0.533445	-0.828059	-1.13935	-0.583332		PC(44:11)+H	-0.41747	2.00733		PE(35:2)-H	-1.20851	-0.16727
																														PI(18:0_14:1)	-0.85762	1.72038			PS(16:0_16:1)	0.908008	0.673459	1.128	-0.87967	-0.944011	-0.885786		PC(44:12)+H	-0.58839	2.07023		PE(35:3e)-H	-1.31262	-1.09904
																														PI(18:0_19:0)	0.335235	1.33395			PS(16:0_18:1)	1.06568	0.955969	0.691594	-0.931097	-0.798377	-0.983768		PC(44:2)+H	-0.72493	3.21581		PE(35:4)-H	0.428462	0.781093
																														PI(18:0_19:1)	-0.52458	1.51931			PS(16:0_20:3)	0.507851	1.39904	0.672157	-0.591115	-1.05566	-0.93228		PC(44:2e)+H	-1.13659	2.81376		PE(36:1)+H	-1.32649	-0.82956
																														PI(18:0_19:2)	0.811815	2.75218			PS(16:0_22:6)	0.722004	1.51713	0.268189	-0.798919	-0.915526	-0.792875		PC(44:3)+H	-0.452	1.60266		PE(36:1)+Na	-1.48073	-0.50746
																														PI(18:0_20:4)	0.666628	1.58615			PS(16:1_17:1)	-1.10437	-0.0767875	-1.06916	0.895155	0.00235655	1.3528		PC(44:4)+H	-0.5251	1.77328		PE(36:1)-H	-0.00596	1.04367
																														PI(18:0_22:4)	0.683089	1.76774			PS(17:0_16:1)	-1.22462	-0.47754	-0.916189	0.853121	0.611486	1.15374		PC(44:5)+H	-0.74666	2.11774		PE(36:1e)+H	-1.21087	-0.76757
																														PI(18:0_22:6)	0.365643	2.0536			PS(17:1_20:4)	-0.753764	-0.721572	-1.06976	1.40394	0.301673	0.839486		PC(44:6COOH)+HCOO	0.631115	2.12315		PE(36:1e)+Na	-1.37639	-0.48837
																														PI(18:1_18:2)	-0.43481	1.67456			PS(18:0_17:1)	-0.790318	-0.776846	-1.1313	0.694479	1.03203	0.971956		PC(44:7)+H	-0.68783	1.46043		PE(36:1e)-H	-0.23406	-1.19774
																														PI(18:1_20:5)	-0.64099	2.10196			PS(18:0_18:2)	-0.753052	-0.622561	-1.15042	1.43627	0.364352	0.725415		PC(44:7)+H	-0.80508	1.3767		PE(36:1p)+H	-1.14847	-0.71167
																														PI(18:2_16:0)	-0.94999	2.35662			PS(18:0_20:4)	-0.972198	-0.729172	-0.99646	0.698346	1.14731	0.852176		PC(45:2)+H	-1.07616	3.71428		PE(36:2)-H	-1.48917	-0.70162
																														PI(18:2_16:1)	-0.52995	1.5222			PS(18:0_20:5)	-0.583067	-0.906292	-0.794264	1.58171	-0.128455	0.830372		PC(46:2)+H	-1.39364	5.07017		PE(36:2)-H	-0.98102	-0.83526
																														PI(19:0_15:1)	-0.75456	2.16511			PS(18:0_22:6)	-0.599468	-0.854966	-1.19576	1.14447	0.887775	0.617955		PC(46:3)+H	-0.8762	4.57454		PE(36:2e)+H	-1.31206	-0.88409
																														PI(19:0_17:2)	-1.21384	1.43587			PS(18:1_20:1)	-1.39404	-0.420562	-0.47251	0.638986	1.49117	0.156959		PC(46:4)+H	-1.22859	1.95102		PE(36:2e)-H	-1.30621	-0.37986
																														PI(19:0_18:1)	0.64632	2.48011			PS(18:1_22:6)	-0.702481	-0.372931	-1.40034	1.29279	0.45829	0.724678		PC(46:4)+H	-0.49567	1.65568		PE(36:2e)-H	-1.20457	-0.92032
																														PI(19:0_20:4)	1.36636	2.00694			PS(20:0_18:2)	-0.99489	-0.59547	-0.86155	1.37531	0.0680192	1.00858		PC(46:5)+H	-0.76563	3.41379		PE(36:2p)+H	-1.34115	-0.46333
																														PI(20:4_18:1)	-0.52576	1.70861			PS(20:0_20:4)	-0.94549	-0.760497	-1.01617	0.798874	1.02243	0.900851		PC(48:6)+H	-0.88296	2.24422		PE(36:3)+Na	-1.34432	-0.70414
																														PMeOH(16:0_22:5)	1.18127	3.24496			PS(20:0_22:4)	-0.82797	-0.487984	-1.19317	1.18846	1.08938	0.23129		PC(48:7)+H	-1.20254	3.69048		PE(36:3)-H	-1.37484	-0.33493
																														PS(15:0_18:2)	1.2294	1.91755			PS(20:0_22:5)	-0.898854	-0.801343	-1.01302	0.698921	0.95003	1.06426		PE(11:0_12:2)-H	0.340373	1.42424		PE(36:3e)-H	-1.5092	-0.43367
																														PS(16:0_16:0)	-0.89286	2.16128			PS(20:0_22:6)	-0.963772	-0.676428	-1.04358	0.682313	0.833363	1.16811		PE(14:0_20:4)-H	0.36693	2.0469		PE(36:3p)+H	-1.20308	-0.89704
																														PS(16:0_16:1)	-1.77674	3.77134			PS(20:1_20:4)	-1.04956	-0.525056	-1.0694	1.11108	0.579815	0.953124		PE(14:0e_20:4)-H	0.326337	1.51998		PE(36:4)+H	-1.08512	-0.77507
																														PS(16:0_18:1)	-1.07529	3.89167			PS(20:1_22:5)	-0.810248	-0.436217	-1.34616	0.636883	1.08504	0.870699		PE(15:0_16:1)-H	-0.28932	1.40444		PE(36:4)-H	0.459793	1.65113
																														PS(16:0_20:3)	-1.16872	2.30163			PS(25:0_18:1)	-1.16331	-0.474054	-1.02563	0.919868	0.919809	0.823319		PE(15:0_20:4)-H	0.543699	1.97913		PE(36:4e)+H	-1.57516	-0.33362
																														PS(16:0_22:6)	-0.7343	1.98305			SHexCer(d18:1:/16:0)	-0.847221	-1.1649	-0.474111	0.317021	1.43617	0.733049		PE(16:0_16:1)+H	-0.39559	1.69529		PE(36:4e)-H	-1.3669	-0.79491
																														PS(16:1_17:1)	1.01839	1.34821			SM(d18:0/14:0)	-0.902963	-0.922225	-0.741495	1.01541	1.30007	0.2512		PE(16:0_20:4)+H	0.398012	2.16726		PE(36:4p)+H	-1.46583	-0.33199
																														PS(17:0_16:1)	0.850176	2.54512			SM(d18:0/16:0)	-0.876565	-1.10073	-0.690484	0.705729	1.22637	0.735679		PE(16:0_20:4)-H	0.397281	1.92904		PE(36:5)+H	0.332035	0.667418
																														PS(17:1_20:4)	1.22559	2.13589			SM(d18:0/22:0)	-1.10551	-0.969451	-0.59146	0.709654	1.16563	0.791133		PE(16:0_22:4)-H	0.293583	2.73963		PE(36:5)-H	-0.7118	-0.948
																														PS(18:0_17:1)	1.50749	3.49368			SM(d18:1/14:0)	-1.10837	-0.91631	-0.639875	0.848019	1.18523	0.631301		PE(16:0e_18:1)+H	0.263237	1.7442		PE(36:5e)-H	-1.27871	-0.50669
																														PS(18:0_18:2)	0.525974	2.05533			SM(d18:1/15:0)	-1.07209	-0.984079	-0.626957	1.00683	1.02581	0.650486		PE(16:0e_18:1)-H	0.548372	2.42625		PE(36:5p)+H	-0.97102	-0.80674
																														PS(18:0_20:4)	1.86382	3.48018			SM(d18:1/16:1)	-1.30154	-0.804107	-0.470834	0.774228	1.22842	0.573836		PE(16:0e_20:1)-H	0.454437	2.5681		PE(36:6)-H	-0.93667	-0.72034
																														PS(18:0_20:5)	0.340615	1.40771			SM(d18:1/17:1)	-0.94675	-1.44823	-0.000975005	0.784503	0.590709	1.02074		PE(16:0e_20:4)-H	0.13781	1.73742		PE(36:6e)-H	-1.18809	-0.44172
																														PS(18:0_22:6)	0.462128	2.81062			SM(d18:1/18:1)	-1.01951	-0.978625	-0.693077	0.676105	1.13999	0.875121		PE(16:0e_21:1)-H	0.730149	2.93979		PE(37:1)-H	-0.8592	-1.23861
																														PS(18:1_20:1)	0.595088	1.4142			SM(d18:1/19:0)	0.551407	0.789852	1.26653	-1.20522	-0.827449	-0.575119		PE(16:0e_22:3)-H	0.286181	2.19206		PE(37:1e)-H	-1.10036	-0.99661
																														PS(18:1_22:6)	0.456378	1.87365			SM(d18:1/22:0)	-1.08055	-0.912501	-0.720308	1.00363	0.932473	0.777258		PE(16:0e_22:5)-H	0.318571	3.08676		PE(37:2)-H	-1.5091	-0.2912
																														PS(20:0_18:2)	0.65209	1.79953			SM(d18:1/23:0)	-1.11561	-0.877337	-0.719807	1.00178	0.843256	0.867715		PE(16:0p_16:0)+H	0.295841	1.40074		PE(37:2e)+Na	-1.11166	-0.94594
																														PS(20:0_20:4)	1.82179	4.2671			SM(d18:1/23:1)	-1.05333	-0.866669	-0.806896	0.97256	0.919568	0.834764		PE(16:0p_18:1)+H	0.542055	2.24004		PE(37:2e)-H	-1.33239	-0.75986
																														PS(20:0_22:4)	1.39998	1.98976			SM(d18:1/24:0)	-0.914954	-1.14704	-0.566812	0.709075	1.26021	0.659515		PE(16:0p_20:1)+H	0.590144	2.72602		PE(37:3e)+Na	-0.52773	-1.24412
																														PS(20:0_22:5)	1.58613	3.89072			SM(d18:1/25:1)	-0.935283	-0.796965	-0.973322	1.13432	0.889656	0.681594		PE(16:0p_20:3)+H	0.586787	1.537		PE(37:3e)-H	0.798325	1.25722
																														PS(20:0_22:6)	1.45731	3.22386			SM(d18:1/26:1)	-0.938644	-1.12079	-0.520021	0.982194	1.21816	0.379103		PE(16:0p_20:4)+H	0.476945	2.72859		PE(37:4)-H	-1.01135	-0.62413
																														PS(20:1_20:4)	1.22087	2.75225			SM(d18:2/14:0)	-1.30114	-0.925147	-0.160377	0.767714	1.32209	0.29686		PE(16:0p_20:5)+H	0.460089	1.65429		PE(37:5)-H	-1.53447	-0.43537
																														PS(20:1_22:5)	0.88851	2.37814			SM(d18:2/20:1)	-0.838667	-0.91734	-0.969971	1.04893	0.900888	0.776157		PE(16:0p_22:3)+H	0.503849	2.83352		PE(38:1)+H	-1.48521	-0.19724
																														PS(25:0_18:1)	1.2162	2.94575			SM(d18:2/23:1)	-0.902106	-0.828365	-0.819748	1.23971	0.190263	1.12025		PE(16:0p_22:4)+H	0.433095	1.29628		PE(38:1)-H	-1.08543	-0.57799
																														SHexCer(d18:1:/16:0)	0.843631	1.90842			SM(d18:2/24:1)	-0.840687	-0.929466	-0.965934	0.90814	0.89278	0.935166		PE(16:1_14:0)+H	-0.48043	3.20113		PE(38:2)-H	-1.63355	-0.25607
																														SM(d18:0/14:0)	0.885501	2.23745			SM(d18:2/24:3)	-0.958513	-1.02386	-0.675718	1.24679	0.819619	0.591684		PE(16:1_14:0)-H	-0.45039	1.94786		PE(38:2e)+Na	-0.72872	-0.50565
																														SM(d18:0/16:0)	0.406212	3.00224			SM(d18:2/25:1)	-0.729772	-0.890209	-1.08485	0.892169	0.734268	1.0784		PE(16:1_20:4)+H	0.277549	2.04558		PE(38:2e)-H	-1.38582	-0.97713
																														SM(d18:0/22:0)	0.510542	2.98579			SM(d18:2/26:1)	-1.10218	-0.886979	-0.645111	0.92965	1.21644	0.488188		PE(16:1_20:4)-H	0.411229	1.42083		PE(38:2p)+H	-1.05431	-0.82258
																														SM(d18:1/14:0)	0.380621	2.96374			taurolithocholicacid-3-sulfate	-0.902234	-0.726635	-0.691714	-0.0735695	1.58958	0.804575		PE(16:1_20:5)-H	0.195026	1.5884		PE(38:3)+H	-1.33689	-0.63911
																														SM(d18:1/15:0)	0.574986	3.21358			TG(12:0_14:0_18:1)	-0.938458	-1.4449	0.0779495	0.998116	0.949246	0.358042		PE(16:1e_14:0)-H	-0.16366	1.46316		PE(38:3)-H	-0.96328	-1.01917
																														SM(d18:1/16:1)	0.391551	2.28789			TG(12:0_16:0_18:1)	-1.06979	-0.955351	-0.669986	0.678348	1.00041	1.01637		PE(16:1e_18:1)-H	0.453131	1.72628		PE(38:3)-H	-0.37558	-1.09754
																														SM(d18:1/17:1)	0.412355	1.64775			TG(12:0_16:0_18:2)	-0.927744	-1.20424	-0.271871	1.46588	0.584039	0.353938		PE(16:1e_20:1)-H	0.429685	1.80256		PE(38:3e)+H	-1.07381	-0.89321
																														SM(d18:1/18:1)	0.395122	3.34997			TG(12:0_18:1_22:6)	-0.710747	-0.954811	-1.03902	0.993207	0.69325	1.01812		PE(16:1e_20:4)-H	0.416066	1.73885		PE(38:3e)-H	-1.60865	-0.5766
																														SM(d18:1/19:0)	-0.36759	2.47256			TG(14:0_14:0_16:1)	-1.04509	-0.187791	-1.12556	0.0783857	1.13044	1.14961		PE(16:1e_20:5)-H	1.0666	2.15285		PE(38:3p)+H	-1.61763	-0.47803
																														SM(d18:1/22:0)	0.731216	3.89569			TG(14:0_14:1_18:1)	-0.824615	-0.671847	-0.84827	1.19412	-0.153114	1.30373		PE(16:1e_22:3)-H	0.335814	1.7066		PE(38:4)+H	-1.27034	-0.57572
																														SM(d18:1/23:0)	0.685955	3.87507			TG(14:0_16:0_16:0)	0.422165	0.248902	1.69068	-0.68202	-0.726909	-0.952821		PE(16:1e_22:5)-H	0.196343	1.62903		PE(38:4)-H	-1.48231	-0.70237
																														SM(d18:1/23:1)	0.848508	4.56162			TG(14:0_16:0_16:1)	-0.954103	-1.21891	-0.408758	0.606043	0.745128	1.2306		PE(17:0_20:4)-H	0.4112	1.72913		PE(38:4)-H	-1.34343	-0.89107
																														SM(d18:1/24:0)	0.318696	2.62354			TG(14:0_16:0_18:1)	-1.14264	-0.977118	-0.44555	0.493408	1.31095	0.760947		PE(17:1_18:1)-H	0.254531	1.37151		PE(38:4e)+H	-1.28599	-0.27405
																														SM(d18:1/25:1)	0.477485	3.66255			TG(14:0_16:0_18:2)	-1.0903	-0.816751	-0.75989	0.767445	1.24447	0.655031		PE(17:1_20:4)-H	0.420283	2.03297		PE(38:4e)-H	-1.28838	-0.77561
																														SM(d18:1/26:1)	0.289077	2.30384			TG(14:0_16:0_20:4)	-0.792065	-1.00898	-0.909094	0.779497	0.796727	1.13391		PE(18:0)+Na	-3.42545	1.70705		PE(38:4e)-H	-0.82912	-1.56502
																														SM(d18:2/14:0)	0.28434	1.62502			TG(14:0_16:0_22:5)	-0.896526	-0.969611	-0.846502	0.700526	0.895389	1.11672		PE(18:0_18:1)+H	0.317338	2.14445		PE(38:4p)+H	-0.79507	-1.08059
																														SM(d18:2/20:1)	1.34433	4.49653			TG(14:0_16:1_18:1)	-1.08384	-1.0152	-0.568844	0.643494	0.94923	1.07516		PE(18:0_18:1)+Na	0.301219	2.33763		PE(38:5)+H	-1.41472	-0.64693
																														SM(d18:2/23:1)	0.949847	2.15891			TG(14:0_16:1_18:2)	-0.564267	-1.24329	-0.820938	0.5741	1.13217	0.922222		PE(18:0_18:1)-H	0.240382	1.78133		PE(38:5)-H	-1.47882	-0.80089
																														SM(d18:2/24:1)	0.633816	5.89413			TG(14:0_16:1_20:4)	-0.757112	-0.926185	-1.00482	1.13693	0.953911	0.597283		PE(18:0_18:2)-H	0.381543	1.86475		PE(38:5e)-H	-1.28982	-0.34488
																														SM(d18:2/24:3)	0.926533	2.89148			TG(14:0_18:0_18:1)	-1.01634	-0.923316	-0.752769	0.637307	1.14993	0.905187		PE(18:0_20:1)+H	0.330657	1.53685		PE(38:6+O)-H	0.460063	0.705841
																														SM(d18:2/25:1)	0.690656	3.64347			TG(14:0_18:0_18:2)	-0.904728	-0.973138	-0.807937	0.58442	1.17769	0.923689		PE(18:0_20:1)-H	0.300505	1.53047		PE(38:6e)-H	-1.13484	-0.86802
																														SM(d18:2/26:1)	0.446078	2.66763			TG(14:0_18:0_20:2)	-0.927834	-0.903995	-0.844602	0.517097	1.14971	1.00963		PE(18:0_20:2)-H	0.402373	2.01542		PE(39:2)-H	-1.06497	-0.89069
																														taurolithocholicacid-3-sulfate	0.577426	1.47923			TG(14:0_18:1_20:2)	-0.900427	-0.816128	-0.97761	0.797031	1.20608	0.691052		PE(18:0_20:3)+H	0.510459	3.26779		PE(39:3CHO)-H	-1.07814	-0.75291
																														TG(12:0_14:0_18:1)	0.87379	1.4491			TG(14:0_20:2_22:6)	-0.906398	-0.870919	-0.9546	0.804587	1.00851	0.918817		PE(18:0_20:3)-H	0.551861	1.75071		PE(39:5)-H	-1.57645	-0.27818
																														TG(12:0_16:0_18:1)	1.25116	3.42453			TG(15:0_16:0_16:1)	-1.16069	-0.789189	-0.579772	1.29658	0.971836	0.261233		PE(18:0_20:4)+H	0.304991	1.53544		PE(40:1)+H	-0.7312	-0.63771
																														TG(12:0_16:0_18:2)	1.75772	1.66758			TG(15:0_16:0_18:1)	-0.90086	-1.28765	-0.392643	1.1306	0.876833	0.573724		PE(18:0_20:4)-H	0.319107	2.07213		PE(40:1)+Na	-1.67312	-0.37542
																														TG(12:0_18:1_22:6)	1.83912	3.63684			TG(15:0_17:0_19:2)	-0.7623	-1.00222	-0.832015	0.502918	1.4194	0.674215		PE(18:0_22:3)-H	0.340691	1.74147		PE(40:3)-H	-1.43652	-0.66352
																														TG(14:0_14:0_16:1)	0.630759	1.55958			TG(15:0_18:0_18:1)	-0.873675	-0.825043	-0.941399	0.405768	1.05025	1.1841		PE(18:0e)+H	0.456899	2.22144		PE(40:4p)+H	-0.67309	-0.97356
																														TG(14:0_14:1_18:1)	0.852674	1.52958			TG(15:0_18:1_20:4)	-0.637294	-0.931934	-0.957638	1.19907	1.15837	0.169432		PE(18:0e_17:1)-H	0.435917	1.85913		PE(40:5e)+H	-1.06881	-0.66224
																														TG(14:0_16:0_16:0)	-0.8396	1.56699			TG(15:0_18:1_22:1)	-0.979576	-1.01498	-0.673034	0.668414	1.2364	0.76277		PE(18:0e_18:2)-H	0.494421	2.02091		PE(40:6)-H	-1.43631	-0.50239
																														TG(14:0_16:0_16:1)	0.828963	2.3164			TG(15:0_18:1_22:6)	-0.879998	-0.974134	-0.854639	0.697526	0.869307	1.14194		PE(18:0p_18:2)+H	0.572019	2.17344		PE(40:6e)-H	-1.55551	-0.52357
																														TG(14:0_16:0_18:1)	0.829789	2.23062			TG(15:0_18:1_24:1)	-1.03618	-0.937634	-0.733414	0.704217	1.06197	0.941044		PE(18:0p_20:4)+H	0.586714	3.72821		PE(40:6e)-H	-0.90587	-1.12515
																														TG(14:0_16:0_18:2)	1.86668	2.99208			TG(16:0_16:0_16:0)	0.207733	0.590308	1.59053	-0.45347	-0.949235	-0.985862		PE(18:1_18:1)-H	0.249874	1.30909		PE(40:6p)+H	-1.08543	-0.80357
																														TG(14:0_16:0_20:4)	2.13308	3.7915			TG(16:0_16:0_18:1)	-1.29822	-0.881028	-0.274922	0.602396	1.36488	0.48689		PE(18:1_18:2)+Na	0.415528	2.20817		PE(40:7p)+H	-0.64953	-0.65479
																														TG(14:0_16:0_22:5)	2.88239	3.87127			TG(16:0_16:0_20:2)	-0.968679	-0.897485	-0.840959	0.745751	1.16688	0.794494		PE(18:1_18:2)-H	0.37557	2.32687		PE(40:8)+H	-1.30447	-0.51736
																														TG(14:0_16:1_18:1)	1.21361	3.00349			TG(16:0_16:0_20:4)	-0.776012	-0.921961	-0.888893	0.315365	1.33368	0.937823		PE(18:1_20:2)-H	0.373047	2.20293		PE(40:8e)-H	-1.27691	-0.74276
																														TG(14:0_16:1_18:2)	1.31768	2.62111			TG(16:0_16:0_22:6)	-0.932284	-0.888307	-0.908696	0.865697	1.0545	0.809092		PE(18:1_20:4)+H	0.319026	1.77327		PE(42:1)-H	-1.26532	-0.84217
																														TG(14:0_16:1_20:4)	1.81679	3.29519			TG(16:0_16:1_17:1)	-0.799997	-1.03007	-0.813815	0.439074	1.18389	1.02092		PE(18:1_20:4)-H	0.67781	3.0911		PE(42:10)+H	-0.2282	0.9563
																														TG(14:0_18:0_18:1)	1.2768	3.37242			TG(16:0_16:1_18:1)	-0.993838	-1.1487	-0.476792	0.690786	1.21787	0.710678		PE(18:1_21:1)-H	0.307423	2.39464		PE(42:10)-H	0.202464	0.49338
																														TG(14:0_18:0_18:2)	1.85473	3.25632			TG(16:0_16:1_18:2)	-0.878657	-0.968323	-0.884746	0.910192	1.01101	0.810527		PE(18:1_22:0)+H	0.274912	1.58085		PE(42:2e)-H	-1.15901	-0.73314
																														TG(14:0_18:0_20:2)	2.50893	3.11495			TG(16:0_16:1_18:3)	-0.597938	-0.580429	-1.3443	0.423461	1.29019	0.809016		PE(18:1_22:0)+Na	0.513673	1.58905		PE(42:4)-H	0.876739	0.806601
																														TG(14:0_18:1_20:2)	2.69728	3.40562			TG(16:0_16:1_20:1)	-1.01462	-0.891767	-0.759089	0.589615	1.25797	0.817889		PE(18:1_22:5)-H	0.194947	1.88342		PE(42:4e)-H	-1.49852	-0.67697
																														TG(14:0_20:2_22:6)	2.67807	5.04766			TG(16:0_16:1_20:4)	-0.919422	-0.877594	-0.921666	0.697373	0.956577	1.06473		PE(18:1_24:0)-H	0.281107	1.66853		PE(42:7e)-H	-1.54941	-0.57037
																														TG(15:0_16:0_16:1)	0.938912	2.07003			TG(16:0_16:1_22:1)	-0.971561	-0.851059	-0.852461	0.898804	1.21954	0.556738		PE(18:1e_16:0)-H	0.405451	1.79943		PE(44:1)+H	0.931911	0.900951
																														TG(15:0_16:0_18:1)	0.880839	2.31303			TG(16:0_16:1_22:3)	-0.880669	-0.900532	-0.89046	0.49119	1.05819	1.12228		PE(18:1e_18:2)-H	0.557551	2.4645		PE(44:1)-H	-1.29105	-0.37901
																														TG(15:0_17:0_19:2)	2.04844	2.4015			TG(16:0_16:1_22:5)	-0.850701	-0.981049	-0.857546	0.704529	1.22951	0.755258		PE(18:1e_20:1)-H	0.511448	2.21413		PE(44:11)+H	1.35049	0.449843
																														TG(15:0_18:0_18:1)	1.59511	2.71737			TG(16:0_16:1_22:6)	-0.868779	-0.939644	-0.918862	0.867227	1.06419	0.795872		PE(18:1e_22:5)-H	0.410587	2.77748		PE(44:11)-H	-1.34192	-0.74549
																														TG(15:0_18:1_20:4)	2.3353	2.05868			TG(16:0_17:0_18:1)	-1.17847	-0.908604	-0.563433	0.614094	0.924431	1.11198		PE(18:1e_22:5)-H	0.305175	2.54207		PE(44:12)+H	-0.22838	1.25834
																														TG(15:0_18:1_22:1)	1.4391	2.99988			TG(16:0_17:1_18:1)	-0.967078	-0.89993	-0.766576	0.392117	1.14722	1.09425		PE(18:1p_20:1)+H	0.568252	2.07836		PE(44:12)-H	0.84639	0.70976
																														TG(15:0_18:1_22:6)	3.06076	3.75089			TG(16:0_17:1_22:6)	-0.803492	-1.00064	-0.917948	1.05563	0.771482	0.89496		PE(18:1p_22:5)+H	0.569081	2.66679		PE(44:2)-H	0.033357	0.843286
																														TG(15:0_18:1_24:1)	2.11678	3.70732			TG(16:0_18:0_18:0)	-1.28871	-1.01315	-0.256768	1.01133	0.657511	0.889783		PE(18:1p_22:6)+H	0.318862	2.50213		PE(45:2)-H	0.820101	0.758283
																														TG(16:0_16:0_16:0)	-1.21781	1.62963			TG(16:0_18:0_18:1)	-1.37686	-0.965399	-0.128907	0.729098	1.10195	0.640124		PE(18:2_22:6)+H	0.12054	1.82563		PE(46:2)-H	0.298456	1.46755
																														TG(16:0_16:0_18:1)	0.499647	1.80627			TG(16:0_18:0_20:1)	-1.27031	-1.04776	-0.220557	0.96532	0.974216	0.599096		PE(18:2e_17:1)-H	0.398373	1.98506		PE(46:7)+H	0.964677	0.928712
																														TG(16:0_16:0_20:2)	1.47419	3.7043			TG(16:0_18:0_22:6)	-0.80717	-1.02209	-0.878702	0.7699	1.14352	0.79455		PE(18:2e_22:6)-H	0.462676	2.80677		PE(48:6)-H	-0.04994	1.38369
																														TG(16:0_16:0_20:4)	2.25388	2.34483			TG(16:0_18:1_18:1)	-0.965615	-0.890202	-0.83709	0.75503	1.22059	0.717285		PE(19:0_18:1)-H	0.27776	1.93022		PE(48:6)-H	-0.22301	1.2682
																														TG(16:0_16:0_22:6)	2.46722	4.76013			TG(16:0_18:1_18:2)	-0.96734	-0.944584	-0.740562	0.626851	1.31202	0.713618		PE(19:1_18:1)-H	0.366089	1.33881		PE(48:7)+H	0.045558	0.614949
																														TG(16:0_16:1_17:1)	1.14052	2.75105			TG(16:0_18:1_19:1)	-1.05491	-0.914176	-0.679512	0.64515	1.29032	0.713132		PE(19:1_20:4)-H	0.497737	1.72337		PE(48:7)-H	-0.15373	1.1888
																														TG(16:0_16:1_18:1)	0.744785	2.55216			TG(16:0_18:1_20:1)	-1.03731	-0.951093	-0.699885	0.628576	1.11133	0.948381		PE(20:0e_22:4)-H	1.28202	1.79503		PEt(36:2+7O)-H	-1.38222	-0.35612
																														TG(16:0_16:1_18:2)	1.89495	5.02324			TG(16:0_18:1_20:2)	-0.927933	-0.835467	-0.921887	0.660973	1.24156	0.782755		PE(20:0p_20:4)+H	0.34694	1.5603		PG(34:3)-H	0.157095	-1.4746
																														TG(16:0_16:1_18:3)	1.32828	2.04186			TG(16:0_18:1_20:4)	-0.876154	-0.900995	-0.947499	0.801938	1.08644	0.836269		PE(20:1e_22:6)-H	-0.35324	1.66128		PG(35:2)-H	-0.51118	-1.36831
																														TG(16:0_16:1_20:1)	1.54629	2.97458			TG(16:0_18:1_21:1)	-0.866407	-0.938739	-0.925748	0.913466	1.02087	0.796563		PE(20:3e)+Na	-0.64115	1.31477		PG(36:3)-H	-0.8542	-0.15931
																														TG(16:0_16:1_20:4)	1.8972	4.10098			TG(16:0_18:1_22:1)	-0.975378	-0.95328	-0.765839	0.601885	1.01793	1.07468		PE(20:4_22:6)+H	-0.51503	1.45479		PG(36:4)+NH4	-0.00802	1.41224
																														TG(16:0_16:1_22:1)	2.06276	3.09635			TG(16:0_18:1_22:3)	-0.875964	-0.95217	-0.871795	0.606679	0.986941	1.10631		PE(20:4_22:6)-H	-0.35558	2.8954		PI(31:0COOCH3)-H	-1.32365	-0.27105
																														TG(16:0_16:1_22:3)	2.30971	3.05099			TG(16:0_18:1_22:4)	-0.901675	-0.911963	-0.922412	0.899134	0.985127	0.851789		PE(22:0_20:4)-H	0.429007	2.05954		PI(33:2)-H	-1.51632	-0.58886
																														TG(16:0_16:1_22:5)	2.58488	3.31558			TG(16:0_18:1_22:5)	-0.900118	-0.895455	-0.927688	0.763327	1.08952	0.870415		PE(22:5_22:6)+H	-0.71044	1.53941		PI(34:3)+NH4	-1.34489	-0.50831
																														TG(16:0_16:1_22:6)	2.75258	4.59124			TG(16:0_18:1_22:6)	-0.891017	-0.91386	-0.87114	0.620671	1.26705	0.788292		PE(22:5_22:6)-H	-0.83607	2.27219		PI(36:2)+H	-1.01256	-1.1391
																														TG(16:0_17:0_18:1)	1.07053	2.81365			TG(16:0_18:1_24:1)	-1.17473	-0.828836	-0.682678	0.863264	1.08491	0.73807		PE(22:5+O_16:1)-H	-1.29136	1.37963		PI(36:3)+NH4	0.595143	1.0877
																														TG(16:0_17:1_18:1)	1.627	2.66194			TG(16:0_18:1_26:1)	-1.40784	-0.962647	0.105773	0.353933	1.20966	0.701119		PE(22:6_22:6)+H	-1.24477	3.2372		PI(36:4)-H	-0.00802	1.41224
																														TG(16:0_17:1_22:6)	3.57283	4.26292			TG(16:0_18:2_18:2)	-1.33703	-0.456721	-0.684816	1.26724	0.918099	0.293223		PE(22:6_22:6)-H	-0.99032	2.97262		PI(37:5)+NH4	-1.20638	-0.93389
																														TG(16:0_18:0_18:0)	0.696836	2.19811			TG(16:0_18:2_20:4)	-0.914843	-0.818675	-0.984089	0.713091	1.06083	0.943684		PE(24:1_22:6)+H	-0.372	1.41431		PI(37:5)-H	-1.29488	-0.46165
																														TG(16:0_18:0_18:1)	0.670207	1.85888			TG(16:0_18:2_20:5)	-0.855961	-0.831422	-1.03437	0.826914	1.06393	0.830907		PE(24:1e)+H	0.181084	1.32245		PI(38:4)-H	-0.96571	-0.69212
																														TG(16:0_18:0_20:1)	1.02013	2.1077			TG(16:0_18:2_22:6)	-0.910295	-0.872293	-0.950216	0.853527	0.858369	1.02091		PE(26:0_18:1)+H	-0.59167	1.64071		PI(38:5)+NH4	-1.74747	-0.24074
																														TG(16:0_18:0_22:6)	3.59383	3.72782			TG(16:0_19:2_20:4)	-0.861845	-0.813752	-0.871335	1.27793	0.188676	1.08032		PE(26:0_18:1)-H	-0.68374	3.29315		PI(38:5)-H	-1.70449	-0.23543
																														TG(16:0_18:1_18:1)	1.75034	3.38143			TG(16:0_20:0_22:6)	-0.822124	-0.964435	-0.882809	0.567893	1.25571	0.84577		PE(26:0_22:6)-H	-0.81926	1.62203		PI(38:6)-H	-0.86884	-0.79046
																														TG(16:0_18:1_18:2)	1.69376	2.83327			TG(16:0_20:2_22:6)	-0.885129	-0.879028	-0.947186	0.771316	1.15698	0.783045		PE(26:1_18:1)-H	-0.45394	1.41626		PI(39:5)-H	-1.45073	-0.20545
																														TG(16:0_18:1_19:1)	1.64814	2.79517			TG(16:1_16:1_18:1)	-0.923308	-0.975384	-0.823788	0.840487	1.08266	0.799338		PE(26:1_22:5)-H	-0.58215	1.4142		PI(40:4e)-H	-1.06871	-1.14152
																														TG(16:0_18:1_20:1)	1.84297	3.298			TG(16:1_16:1_18:2)	-0.784359	-0.690997	-1.06464	1.20084	0.203117	1.13603		PE(26:1_22:6)+H	-1.20323	1.38961		PI(40:5)-H	-1.69013	-0.42265
																														TG(16:0_18:1_20:2)	2.6915	3.24792			TG(16:1_16:1_22:6)	-0.783833	-0.993019	-0.952335	0.829486	0.942837	0.956864		PE(26:1_22:6)-H	-0.79778	3.97146		PS(32:1)+H	-1.52105	-0.25762
																														TG(16:0_18:1_20:4)	2.74415	4.4097			TG(16:1_17:1_18:1)	-0.883206	-0.642529	-1.06235	0.419814	1.35944	0.808828		PE(27:1_18:1)-H	-0.65506	1.84685		PS(35:1)+H	-0.17831	1.3071
																														TG(16:0_18:1_21:1)	2.18535	4.9243			TG(16:1_18:0_20:1)	-1.0049	-0.920714	-0.774901	0.678146	1.14741	0.874955		PE(28:1_18:1)-H	-1.14106	2.00815		PS(36:2)+Na	-1.53362	-0.36554
																														TG(16:0_18:1_22:1)	2.14571	3.41211			TG(16:1_18:1_18:1)	-0.96699	-0.914519	-0.815301	0.612608	1.13329	0.950912		PE(33:1e)+Na	0.591068	1.57251		PS(36:3)+H	-1.26562	-0.52171
																														TG(16:0_18:1_22:3)	3.17314	3.52597			TG(16:1_18:1_18:2)	-0.800533	-0.978962	-0.91217	0.737461	1.21733	0.73687		PE(34:1e)+Na	0.250122	1.68297		PS(36:4)-H	-1.23079	-0.04294
																														TG(16:0_18:1_22:4)	3.44373	5.88169			TG(16:1_18:1_18:3)	-1.08138	-0.991648	-0.505981	1.2648	0.404198	0.910012		PE(34:2e)+Na	0.683805	1.63617		PS(38:3e)-H	0.9603	0.148174
																														TG(16:0_18:1_22:5)	3.28177	4.32747			TG(16:1_18:1_20:3)	-0.7071	-0.521216	-1.05097	0.73122	-0.0598976	1.60796		PE(36:1e)+H	0.521824	1.97147		PS(38:4)+H	-1.51097	-0.79282
																														TG(16:0_18:1_22:6)	3.11686	3.10921			TG(16:1_18:1_22:1)	-1.06614	-0.82959	-0.696202	1.00251	1.2542	0.335222		PE(36:1e)+Na	0.316606	2.26886		PS(38:4)-H	-1.60734	-0.21126
																														TG(16:0_18:1_24:1)	1.12263	3.26356			TG(16:1_18:1_22:6)	-0.814661	-0.799448	-1.02191	0.405589	1.13748	1.09296		PE(36:2e)+H	0.481202	2.58236		PS(38:4)-H	-1.71148	-0.45903
																														TG(16:0_18:1_26:1)	0.39417	1.3734			TG(17:0_17:0_19:1)	-1.01254	-1.20714	-0.396295	0.64214	0.978138	0.995701		PE(36:4e)+H	0.178403	1.87908		PS(38:4e)-H	-1.05037	-0.96462
																														TG(16:0_18:2_18:2)	1.27362	1.88283			TG(17:0_18:1_18:1)	-0.756641	-0.914004	-1.02125	0.606554	1.1015	0.983836		PE(37:2e)+Na	0.523768	2.10195		PS(38:5)+H	-1.58873	-0.47238
																														TG(16:0_18:2_20:4)	2.34495	4.0554			TG(17:0_18:1_20:4)	-0.862396	-0.933631	-0.932716	0.784825	1.04011	0.903809		PE(37:2e)-H	0.748852	1.74065		PS(38:7)-H	-1.13401	-0.55742
																														TG(16:0_18:2_20:5)	2.297	4.24618			TG(17:0_18:1_22:6)	-0.91003	-0.757747	-1.0259	0.884482	0.653311	1.15588		PE(37:3e)+Na	-0.27784	1.98512		PS(39:1)-H	-1.26562	-0.52171
																														TG(16:0_18:2_22:6)	2.76677	5.17105			TG(17:0_18:2_22:6)	-1.01112	-0.850269	-0.797944	1.1697	1.00964	0.47999		PE(37:3e)-H	0.496139	1.45681		PS(40:3)+Na	-1.15901	-0.73314
																														TG(16:0_19:2_20:4)	2.94316	2.14406			TG(17:1_18:1_18:1)	-0.937356	-0.859693	-0.860553	0.499757	1.25758	0.900264		PE(38:2e)+Na	0.364486	1.72176		PS(40:3)-H	0.976963	1.11766
																														TG(16:0_20:0_22:6)	2.91876	3.02188			TG(17:1_18:1_18:2)	-0.923157	-0.657213	-1.08557	0.659449	0.791673	1.21482		PE(38:3e)+H	0.251368	1.55137		PS(40:3e)-H	-1.44567	-0.73987
																														TG(16:0_20:2_22:6)	3.43084	3.82905			TG(17:1_18:1_20:2)	-0.901475	-0.956264	-0.774772	0.461297	0.858945	1.31227		PE(38:4e)+H	0.231707	1.7351		PS(40:4e)-H	-1.62899	-0.48437
																														TG(16:1_16:1_18:1)	1.09318	4.28441			TG(17:1_18:1_26:1)	-0.849934	-1.10832	-0.759853	0.856977	0.877793	0.983332		PE(38:4e)-H	0.351977	1.69992		PS(40:7e)-H	-0.84908	-0.27011
																														TG(16:1_16:1_18:2)	1.17347	2.11355			TG(18:0_16:1_20:1)	-0.972113	-0.923757	-0.816265	0.684007	1.08776	0.940367		PE(39:3CHO)-H	0.602336	2.7953		PS(40:8)-H	-1.49166	-0.15059
																														TG(16:1_16:1_22:6)	2.13473	4.75083			TG(18:0_18:0_18:0)	-1.25271	-0.685101	-0.737578	0.948602	0.748127	0.978664		PE(40:5e)+H	0.29424	1.30199		PS(41:2)-H	-1.56529	-0.27635
																														TG(16:1_17:1_18:1)	1.82952	2.35175			TG(18:0_18:0_18:1)	-1.18068	-0.991425	-0.49439	0.924457	0.813293	0.928748		PE(42:2e)-H	0.703479	1.46845		PS(42:6e)-H	-0.2452	0.972957
																														TG(16:1_18:0_20:1)	1.91072	3.53921			TG(18:0_18:1_18:1)	-0.976299	-0.906481	-0.816157	0.604218	1.05036	1.04435		PEt(36:2+7O)-H	-0.55665	1.61436		PS(42:9)-H	-0.99593	-0.89526
																														TG(16:1_18:1_18:1)	1.57458	3.45878			TG(18:0_18:1_18:2)	-0.916162	-0.878207	-0.906746	0.612827	0.969365	1.11892		PG(16:0_20:4)+NH4	0.71645	1.36162		PS(44:12)-H	0.823009	0.767634
																														TG(16:1_18:1_18:2)	2.15526	3.35822			TG(18:0_18:1_20:1)	-0.951929	-0.955331	-0.807783	0.718175	1.09627	0.900598		PG(16:1_18:2)-H	0.641525	1.9228		PS(46:3)-H	0.775448	0.911127
																														TG(16:1_18:1_18:3)	1.21759	2.30143			TG(18:0_18:1_20:4)	-0.892129	-0.90143	-0.899461	0.58932	1.15774	0.945961		PG(17:1_18:1)-H	0.798548	1.71205		PS(46:4)-H	-0.14916	1.16792
																														TG(16:1_18:1_20:3)	1.40525	1.39971			TG(18:0_18:1_22:4)	-0.886755	-0.901584	-0.910762	0.744145	1.20839	0.746562		PG(18:1_18:2)-H	0.432831	2.03209		SM(d31:1)+H	1.0192	0.30359
																														TG(16:1_18:1_22:1)	2.03315	2.37406			TG(18:0_18:1_22:5)	-0.912597	-0.894624	-0.874102	0.631996	1.25212	0.797206		PI(13:0COOCH3_18:0)-H	-0.55665	1.61436		SM(d34:0)+H	0.571681	1.15475
																														TG(16:1_18:1_22:6)	2.37188	2.6822			TG(18:0_18:1_22:6)	-0.920256	-0.925797	-0.881269	0.752809	1.02802	0.946488		PI(16:0_20:4)-H	0.417135	2.40395		SM(d34:0)+HCOO	0.807653	0.47712
																														TG(17:0_17:0_19:1)	1.11118	2.52828			TG(18:0_18:2_20:0)	-0.977887	-0.873924	-0.839587	0.571886	1.02921	1.0903		PI(16:1_18:2)+NH4	1.00915	1.37855		SM(d36:1)+H	0.782453	0.635194
																														TG(17:0_18:1_18:1)	1.66124	3.36242			TG(18:0_18:2_20:2)	-0.863202	-0.917501	-0.900101	0.639605	1.25571	0.785494		PI(17:1_16:1)-H	0.871079	1.66102		SM(d36:1)+HCOO	0.73326	0.979418
																														TG(17:0_18:1_20:4)	3.63864	4.71086			TG(18:0_18:2_20:4)	-0.847666	-0.883681	-0.970697	0.668161	1.16448	0.8694		PI(17:1_20:4)+NH4	1.6483	3.06261		SM(d36:2)+H	0.55185	0.738123
																														TG(17:0_18:1_22:6)	3.69239	3.39618			TG(18:0_18:2_22:4)	-0.924099	-0.912238	-0.898045	0.879578	0.845018	1.00979		PI(17:1_20:4)-H	1.0928	2.35		SM(d38:0)+H	1.52536	0.608367
																														TG(17:0_18:2_22:6)	2.65978	2.90485			TG(18:0_18:2_22:6)	-0.914392	-0.884379	-0.923861	0.720245	1.04974	0.952645		PI(18:0_20:4)-H	0.698963	1.59806		SM(d38:0)+HCOO	0.114011	0.521051
																														TG(17:1_18:1_18:1)	2.03197	2.88618			TG(18:0_18:3_20:2)	-0.7999	-0.882676	-0.966976	0.433383	1.0729	1.14327		PI(18:0_22:5)-H	2.88183	2.73159		SM(d38:1)+HCOO	0.699354	1.24116
																														TG(17:1_18:1_18:2)	2.77746	2.98005			TG(18:0_20:2_18:3)	-0.916336	-0.919274	-0.882556	0.775236	0.816745	1.12619		PI(18:0e_22:4)-H	1.06267	2.11193		SM(d38:2)+H	1.4693	0.420899
																														TG(17:1_18:1_20:2)	2.79553	2.65317			TG(18:1_17:2_19:2)	-0.791859	-0.885438	-1.0058	0.746563	1.2374	0.699134		PI(18:1_18:1)+H	-0.69006	2.24511		SM(d39:1)+H	-1.01147	-1.04306
																														TG(17:1_18:1_26:1)	1.63115	4.0761			TG(18:1_18:1_18:1)	-0.948499	-0.899679	-0.867137	0.68603	1.08307	0.946219		PI(18:1_18:2)+NH4	0.515089	1.41513		SM(d39:2)+H	0.430971	0.882372
																														TG(18:0_16:1_20:1)	1.90094	3.85462			TG(18:1_18:1_18:2)	-0.875844	-0.899052	-0.901138	0.519818	1.17221	0.984008		PI(18:1_20:4)+NH4	0.414155	1.3279		SM(d40:0)+H	1.40396	0.511357
																														TG(18:0_18:0_18:0)	1.07447	3.10062			TG(18:1_18:1_19:1)	-0.950195	-0.850156	-0.888484	0.59984	0.897528	1.19147		PI(18:1_20:4)-H	0.470926	2.91412		SM(d40:0)+HCOO	-0.15105	0.887611
																														TG(18:0_18:0_18:1)	1.13621	2.98676			TG(18:1_18:1_20:1)	-0.933364	-0.884185	-0.866925	0.59124	1.21262	0.880618		PI(18:2_20:4)-H	0.506368	1.39022		SM(d40:1)+H	1.11845	0.728399
																														TG(18:0_18:1_18:1)	2.0333	3.50402			TG(18:1_18:1_22:1)	-0.973561	-0.86343	-0.890449	0.764839	1.0193	0.943303		PI(19:1_20:4)-H	0.675863	1.55773		SM(d40:1)+HCOO	1.18541	0.471954
																														TG(18:0_18:1_18:2)	2.67731	3.55293			TG(18:1_18:1_22:4)	-0.923828	-0.855652	-0.954657	0.830654	0.925081	0.978403		PS(16:0_16:1)+H	0.400481	1.68974		SM(d40:1)+HCOO	0.874857	1.20968
																														TG(18:0_18:1_20:1)	2.46565	3.95551			TG(18:1_18:1_22:6)	-0.909516	-0.858672	-0.925002	0.768703	1.22407	0.700415		PS(16:0_20:4)-H	0.694674	1.77446		SM(d41:1)+H	0.27408	0.722006
																														TG(18:0_18:1_20:4)	3.64985	3.3836			TG(18:1_18:1_26:1)	-1.06848	-0.841776	-0.743508	0.494749	1.18322	0.975798		PS(16:0_22:4)-H	0.866576	3.17162		SM(d41:1)+HCOO	0.40045	0.938287
																														TG(18:0_18:1_22:4)	3.61436	3.50762			TG(18:1_18:2_18:3)	-0.775414	-0.872369	-1.0747	0.941187	0.96272	0.818574		PS(16:1_22:6)-H	-0.9697	1.46003		SM(d41:4)+CH3COO	0.844884	0.482181
																														TG(18:0_18:1_22:5)	3.26038	3.18585			TG(18:1_18:2_20:4)	-0.961869	-0.848179	-0.918293	0.870762	0.809177	1.0484		PS(17:0_18:1)+H	0.5602	1.43689		SM(d42:0)+H	0.733991	1.23333
																														TG(18:0_18:1_22:6)	3.52708	4.59407			TG(18:1_18:2_22:3)	-0.934389	-0.885532	-0.899081	0.700052	0.953571	1.06538		PS(18:1_18:1)+Na	0.728472	2.24245		SM(d42:0)+HCOO	1.25114	1.14422
																														TG(18:0_18:2_20:0)	1.7874	3.35333			TG(18:1_18:2_22:5)	-0.974775	-0.829698	-0.904968	0.759914	0.794969	1.15456		PS(18:1_18:2)+H	0.726884	1.79123		SM(d42:1)+H	0.570415	0.914752
																														TG(18:0_18:2_20:2)	3.46126	3.17806			TG(18:1_18:2_22:6)	-0.826578	-0.920338	-0.943404	1.02291	0.566067	1.10135		PS(18:1_20:4)+H	0.728472	2.24245		SM(d42:1)+HCOO	0.309858	1.39538
																														TG(18:0_18:2_20:4)	2.94323	3.57469			TG(18:1_20:1_20:1)	-0.894683	-0.917011	-0.867663	0.548901	1.19767	0.93279		PS(18:1_21:0)-H	0.999855	1.42338		SM(d43:1)+H	0.641224	0.699411
																														TG(18:0_18:2_22:4)	3.81311	5.44622			TG(18:1_20:1_22:5)		-1.05031	-1.03984	0.414573	1.18415	0.491426		PS(18:1_23:1)-H	0.365354	1.30716		SM(d43:2)+H	0.812665	0.538496
																														TG(18:0_18:2_22:6)	3.35083	4.2926			TG(18:1_20:1_22:6)	-0.929706	-0.932538	-0.84266	0.656069	1.13985	0.908982		PS(20:2_18:2)-H	-3.01873	3.1718		SM(d43:2)+H	0.996953	0.950923
																														TG(18:0_18:3_20:2)	3.28876	2.80433			TG(18:1_20:2_18:3)	-0.900477	-0.902002	-0.925503	0.775214	0.900998	1.05177		PS(22:6_22:6)-H	-0.56657	1.65907		SM(d43:2)+HCOO	0.518047	1.07015
																														TG(18:0_20:2_18:3)	3.11789	4.07883			TG(18:1_20:2_20:4)	-0.874204	-0.862944	-0.957927	0.613371	1.16435	0.917357		PS(38:3e)-H	0.540625	3.07611		SM(d44:1)+H	1.06658	0.914959
																														TG(18:1_17:2_19:2)	2.33493	3.21316			TG(18:1_20:4_22:6)	-0.884992	-0.832632	-0.913219	0.374078	1.16785	1.08892		PS(38:4)+H	0.532606	1.51595		SM(d44:1)+HCOO	0.427972	0.947591
																														TG(18:1_18:1_18:1)	2.24297	3.96559			TG(18:2_18:2_20:4)	-0.876273	-0.876656	-0.536124	1.61435	-0.0764412	0.751143		PS(38:4e)-H	0.602336	2.7953		SM(d44:2)+H	0.54325	0.782012
																														TG(18:1_18:1_18:2)	2.59397	3.10943			TG(18:2_20:3_20:4)	-0.768187	-0.856698	-0.972961	1.40459	0.447454	0.745804		PS(40:3)+Na	-3.47345	2.69841		SM(d44:2)+HCOO	0.784225	0.466432
																														TG(18:1_18:1_19:1)	2.5217	3.30755			TG(19:0_18:2_18:2)	-1.038	-0.624065	-1.03834	0.787793	0.904955	1.00766		PS(40:3)-H	0.531795	1.44618		SM(d44:3)+H	1.23535	0.555118
																														TG(18:1_18:1_20:1)	2.84008	3.23482											PS(40:3e)-H	0.548569	1.70493		SM(d44:3)+HCOO	0.795811	0.899237
																														TG(18:1_18:1_22:1)	2.90137	4.60325											PS(40:4e)-H	0.87015	1.78931		SM(d44:4)+H	0.920332	0.748358
																														TG(18:1_18:1_22:4)	3.7919	5.39747											PS(40:7e)-H	0.390619	1.80372		SM(t42:2)+H	-0.26738	-0.64595
																														TG(18:1_18:1_22:6)	3.19695	3.38681											PS(40:8)-H	-2.22827	1.33689		SM(t42:4)+H	0.212913	0.451048
																														TG(18:1_18:1_26:1)	1.2633	2.84619											PS(42:6e)-H	0.500905	1.8969		SM(t42:7)+H	-0.87371	-0.98167
																														TG(18:1_18:2_18:3)	2.31352	4.28451											PS(42:9)-H	-0.36534	2.28817		TG(43:0COOCH3)+NH4	-0.75353	-1.2483
																														TG(18:1_18:2_20:4)	3.60288	4.67617											PS(46:3)-H	-0.61492	1.48612		TG(44:0)+NH4	-0.47749	-1.18563
																														TG(18:1_18:2_22:3)	3.61253	4.11503											PS(46:4)-H	-0.29136	3.67019		TG(44:1)+NH4	-0.94828	-1.09171
																														TG(18:1_18:2_22:5)	3.43059	3.77058											SM(d18:1_21:0)+H	-4.77133	2.62181		TG(44:2)+NH4	-0.9854	-0.80669
																														TG(18:1_18:2_22:6)	3.83832	3.33378											SM(d18:1_21:1)+H	-3.70571	2.25866		TG(45:0)+NH4	-1.07606	-1.05493
																														TG(18:1_20:1_20:1)	3.30331	3.15666											SM(d31:1)+H	-2.92652	2.43755		TG(45:1)+NH4	-0.5029	-1.53112
																														TG(18:1_20:1_22:5)	4.01839	1.92981											SM(d34:0)+H	-0.46258	2.71284		TG(46:0)+NH4	-0.53997	-1.54829
																														TG(18:1_20:1_22:6)	4.02103	3.64529											SM(d34:0)+HCOO	-0.49246	2.8309		TG(46:1)+NH4	-0.83903	-1.06763
																														TG(18:1_20:2_18:3)	3.19462	4.64647											SM(d36:1)+H	-0.2221	1.94627		TG(46:2)+NH4	-1.28237	-0.48164
																														TG(18:1_20:2_20:4)	3.9785	3.42354											SM(d36:1)+HCOO	-0.22992	1.89844		TG(47:1)+NH4	-0.51092	-1.12184
																														TG(18:1_20:4_22:6)	3.27487	2.63971											SM(d36:2)+H	-0.42452	1.49514		TG(47:2)+NH4	-0.57433	-1.23759
																														TG(18:2_18:2_20:4)	2.24941	1.41783											SM(d38:0)+H	-0.47479	2.24681		TG(48:0)+NH4	-0.35592	-1.12412
																														TG(18:2_20:3_20:4)	2.24019	2.40947											SM(d38:0)+HCOO	-0.61633	1.89697		TG(48:0COOCH3)+NH4	-1.03681	-0.9306
																														TG(19:0_18:2_18:2)	1.84062	3.53677											SM(d38:1)+HCOO	-0.24757	2.04382		TG(48:0e)+NH4	-1.24362	-1.21208
																														PI(18:1_20:4)	-0.47546	1.29367											SM(d38:2)+H	-0.39766	1.30313		TG(48:1)+NH4	-0.18927	-1.19949
																														LPC(O-20:2)	0.835009	1.28765											SM(d40:0)+H	-0.45067	2.49287		TG(48:2)+NH4	-0.8397	-0.96329
																														DG(18:1_22:1)	1.01739	1.28743											SM(d40:0)+HCOO	-0.64644	1.85481		TG(48:3)+NH4	-0.22771	-1.28054
																														LPE(0:0/18:2)	0.473929	1.28099											SM(d40:1)+H	-0.17769	1.55357		TG(49:2)+NH4	-1.06468	-0.9885
																														TG(23:0_18:1_18:1)	0.670845	1.2807											SM(d40:1)+HCOO	-0.25953	2.2844		TG(49:3)+NH4	-1.06623	-1.08608
																														Cer(d16:1/22:0)	-0.35947	1.27506											SM(d40:1)+HCOO	-0.67773	2.27098		TG(50:0)+NH4	-1.04405	-0.50593
																														LPC(0:0/18:0)	0.213506	1.27497											SM(d41:1)+H	-0.48866	1.63128		TG(50:0e)+NH4	-0.74943	-0.7582
																														PS(20:0_16:1)	0.350108	1.27477											SM(d41:1)+HCOO	-0.32095	1.57692		TG(50:1)+NH4	-0.6644	-0.91578
																														Cer(t18:0/26:1(2OH))	0.58587	1.27471											SM(d41:4)+CH3COO	-0.49481	1.31695		TG(50:1)+NH4	-0.43763	-1.45247
																														MG(16:0)	-0.37978	1.27205											SM(d42:0)+H	-0.58846	2.13353		TG(50:1e)+NH4	-0.84322	-0.84697
																														PS(18:0_16:1)	0.330516	1.27104											SM(d42:0)+HCOO	-0.67214	3.34295		TG(50:2)+NH4	-0.51946	-1.30794
																														DG(18:0_20:2)	0.78555	1.26901											SM(d42:1)+H	-0.4622	2.14633		TG(50:3)+NH4	-0.88998	-1.01347
																														PG(22:0_17:1)	0.349951	1.26859											SM(d42:1)+HCOO	-0.241	1.97441		TG(50:5)+NH4	-0.93733	-1.23765
																														PC(20:2_22:6)	0.977033	1.26812											SM(d43:1)+H	-0.57458	2.23712		TG(50:6)+NH4	-0.43002	-1.18957
																														DG(18:0_22:6)	0.792185	1.26643											SM(d43:2)+H	-0.7082	3.16507		TG(51:0)+NH4	-0.73887	-0.92409
																														PC(14:0_18:3)	-0.44192	1.26312											SM(d43:2)+H	-0.2661	1.71133		TG(51:1)+NH4	-1.08032	-1.2586
																														PC(15:1_17:1)	0.362441	1.25552											SM(d43:2)+HCOO	-0.34158	1.81588		TG(51:1e)+NH4	-0.54754	-0.89438
																														CoenzymeQ8	0.901071	1.25467											SM(d44:1)+H	-0.57656	2.53081		TG(51:2)+NH4	-0.69041	-0.94102
																														CE(19:1)	3.20169	1.24885											SM(d44:1)+HCOO	-0.77046	3.67929		TG(51:3)+NH4	-0.64506	-0.97981
																														PI(16:0_20:5)	-2.00013	1.24508											SM(d44:2)+H	-0.72271	2.37713		TG(52:0)+NH4	-0.66252	-1.00223
																														PG(19:2_20:4)	-0.69258	1.24483											SM(d44:2)+HCOO	-0.63816	3.36182		TG(52:0e)+NH4	-0.79067	-1.06689
																														PI(13:1_18:1)	-0.9715	1.24442											SM(d44:3)+H	-0.54016	1.71813		TG(52:0e)+NH4	-1.32732	-0.76807
																														HexCer(d17:1/26:1)	1.91203	1.24031											SM(d44:3)+HCOO	-0.83316	3.00447		TG(52:1)+NH4	-1.03726	-1.01365
																														PI(18:0_20:3)	0.503808	1.23892											SM(d44:4)+H	0.21318	1.43699		TG(52:1e)+NH4	-0.97089	-1.04906
																														PI(18:0_20:5)	0.312388	1.23742											SM(t42:2)+H	-0.71628	1.47841		TG(52:2)+NH4	-0.96092	-1.05034
																														Cer(d17:1/27:1)	-0.7357	1.22858											SM(t42:4)+H	0.519237	2.37467		TG(52:3)+NH4	-0.7664	-0.80296
																														PI(16:0_22:6)	-1.51967	1.22699											SM(t42:7)+H	-1.34305	1.86076		TG(52:4)+NH4	-1.03889	-1.16647
																														Carnitine C6-2OH	-1.1305	1.22518											StE(22:3)+NH4	-0.56296	3.04483		TG(53:0)+NH4	-0.26809	-0.46407
																														LPE(0:0/18:0)	-0.41804	1.22328											StE(22:4)+NH4	-1.02671	4.24004		TG(53:2)+NH4	-0.77799	-1.10969
																														PC(16:0_18:3)	-0.32015	1.22047											StE(22:5)+NH4	-1.43505	4.05118		TG(53:2)+NH4	-0.51167	-1.02922
																														PS(18:2_16:0)	-0.74167	1.21974											StE(24:2)+NH4	-0.55121	3.14071		TG(53:2e)+NH4	0.695106	1.29133
																														SM(d20:0/24:1)	0.406164	1.21484											StE(25:1)+NH4	-0.51801	2.68122		TG(53:3)+NH4	1.3412	0.378007
																														PA(20:0_22:4)	0.297631	1.21406											StE(26:1)+NH4	-0.49879	3.10628		TG(53:4)+NH4	-0.72158	-1.00845
																														LPC(18:0/0:0)	0.22234	1.21053											TG(13:0COOCH3_14:0_16:0)+NH4	0.403441	1.37071		TG(53:6)+NH4	-0.67441	-1.02834
																														Cholesterol	0.28625	1.20765											TG(14:0_14:0_22:6)+NH4	0.991884	1.58263		TG(54:0e)+NH4	0.657282	0.310673
																														Carnitine C5:0	-1.3765	1.20615											TG(14:0_18:2_22:6)+NH4	0.693399	2.86793		TG(54:1)+NH4	-0.67507	-0.76802
																														LPE(18:2/0:0)	0.444386	1.20313											TG(15:0_14:0_16:0)+NH4	0.397373	2.00825		TG(54:1e)+NH4	-0.60821	-1.36351
																														LPC(26:1)	-0.62013	1.19838											TG(15:0_14:0_16:1)+NH4	0.461999	2.66628		TG(54:2)+NH4	-0.96871	-1.23975
																														PA(18:0_22:5)	0.740345	1.19745											TG(15:0_16:0_16:1)+NH4	0.403977	2.07885		TG(54:2e)+NH4	-0.67291	-0.70655
																														PE(O-16:1_18:1)	-0.43079	1.1942											TG(15:0_16:0_24:0)+NH4	0.48245	1.50445		TG(54:3)+NH4	-0.94444	-1.04423
																														Carnitine C22:1	-0.4923	1.1885											TG(16:0_14:0_14:0)+NH4	0.297511	1.72016		TG(54:4)+NH4	-0.04663	-1.01802
																														Cer(d18:1/24:2)	0.485915	1.18521											TG(16:0_14:0_16:0)+NH4	0.401517	2.41897		TG(54:5)+NH4	-1.4797	-0.60674
																														Cer(d18:1/21:0(2OH))	0.401865	1.18355											TG(16:0_14:0_16:1)+NH4	0.328099	2.01347		TG(54:6)+NH4	-0.66998	-1.00088
																														PE(O-20:1_20:5)	0.148101	1.18044											TG(16:0_14:0_18:1)+NH4	0.350927	1.77664		TG(54:6e)+NH4	-1.11682	-1.04074
																														PS(21:0_24:1)	0.504663	1.17996											TG(16:0_14:0_20:5)+NH4	1.39482	2.39211		TG(54:7)+NH4	-0.52882	-1.26583
																														PG(16:0_21:0)	0.347784	1.17699											TG(16:0_16:0_16:0)+NH4	0.379343	2.28933		TG(54:8)+NH4	-1.54702	-0.4971
																														SM(d18:1/26:0)	0.707353	1.17207											TG(16:0_16:0_18:1)+NH4	0.291209	1.92591		TG(55:0)+NH4	-0.39372	-1.45815
																														PE(O-17:1_20:4)	0.238016	1.1676											TG(16:0_16:0_18:1)+NH4	1.48778	1.58216		TG(55:1)+NH4	-0.62283	-0.77294
																														PC(22:4_16:0)	0.387931	1.16368											TG(16:0_16:0_21:0)+NH4	0.220172	1.39386		TG(55:1e)+NH4	-1.10304	-0.66046
																														PE(20:1_16:0)	-0.27865	1.16112											TG(16:0_16:0_23:1)+NH4	1.78172	1.80624		TG(55:2)+NH4	-0.87661	-1.21594
																														FFA(28:0)	-0.78285	1.1594											TG(16:0_16:0_24:0)+NH4	0.473292	1.77078		TG(55:3)+NH4	-0.85644	-0.93294
																														PC(10:0_18:0)	-0.34659	1.15677											TG(16:0_16:0_24:1)+NH4	0.428366	3.15394		TG(55:4)+NH4	-0.486	-1.19793
																														Cer(d18:0/24:0)	-0.2168	1.15272											TG(16:0_16:1_17:1)+NH4	0.343439	2.48982		TG(55:5)+NH4	-0.7492	-1.13535
																														PE(O-16:1_20:3)	-0.39151	1.15138											TG(16:0_16:1_18:1)+NH4	0.349074	1.46291		TG(55:6)+NH4	-0.61667	-1.1506
																														DG(14:0_18:2)	1.05466	1.14856											TG(16:0_17:0_18:1)+NH4	0.553214	2.28798		TG(55:8)+NH4	-0.26621	-0.88487
																														LPE(22:1)	-0.25111	1.14603											TG(16:0_17:1_18:1)+NH4	0.464301	2.60197		TG(56:0)+NH4	-0.82292	-0.27581
																														PE(20:1_20:5)	0.582867	1.13711											TG(16:0_17:1_18:2)+NH4	0.507683	2.86604		TG(56:0e)+NH4	-1.41705	-0.70107
																														Cer(d18:0/24:1)	0.433141	1.13585											TG(16:0_17:1_22:5)+NH4	0.675179	2.46191		TG(56:1)+NH4	-1.13018	-0.94981
																														Taurochenodeoxycholic acid	0.338897	1.13218											TG(16:0_18:1_18:1)+NH4	0.21922	1.356		TG(56:1e)+NH4	-1.03327	-1.00583
																														Ursodeoxycholic acid	0.336862	1.12773											TG(16:0_18:1_22:1)+NH4	0.51642	3.19417		TG(56:2)+NH4	-0.66472	-1.37161
																														PI(16:0_22:4)	-0.38685	1.12594											TG(16:0_18:1_24:1)+NH4	0.347605	2.60246		TG(56:2e)+NH4	-0.94257	-1.07367
																														PG(19:0_20:1)	0.963877	1.12497											TG(16:0COOCH3_16:0_16:0)+NH4	0.426702	1.75767		TG(56:2e)+NH4	1.72645	0.29684
																														PC(16:1_20:3)	0.408345	1.12168											TG(16:0e_16:0_16:0)+NH4	0.329076	2.33895		TG(56:5)+NH4	-0.76544	-1.09795
																														PI(18:1_22:5)	-0.62813	1.11906											TG(16:0e_16:0_18:1)+NH4	0.36236	2.31245		TG(56:6)+NH4	-0.93304	-0.66338
																														Cer(d17:1/26:2)	0.335681	1.11553											TG(16:0e_16:0_19:1)+NH4	0.542268	2.73535		TG(56:8)+NH4	-0.229	-1.22708
																														PG(16:1_18:2)	-0.17247	1.11086											TG(16:0e_16:0_22:6)+NH4	-0.35946	1.34292		TG(56:9)+NH4	-0.7782	-0.97769
																														PE(22:0_18:1)	-0.43283	1.10918											TG(16:0e_18:1_19:1)+NH4	0.632017	2.8624		TG(57:0)+NH4	-0.70509	-1.24126
																														Carnitine C19:1	0.171399	1.10755											TG(16:0e_22:4_22:5)+NH4	0.43247	2.58867		TG(57:1)+NH4	-0.99857	-0.69465
																														TG(16:0_16:0_18:0)	-0.97724	1.10683											TG(16:1_12:0_16:1)+NH4	0.292418	1.54648		TG(57:2+3O)+H	-0.93636	-0.81352
																														Hex2Cer(d16:1/24:1)	0.66172	1.10312											TG(16:1_12:0_18:1)+NH4	0.552001	2.85655		TG(57:2e)+NH4	-1.30584	-1.00317
																														SM(d18:0/12:0)	0.50795	1.09707											TG(16:1_14:0_14:0)+NH4	0.31317	1.82305		TG(57:3+3O)+H	-1.09092	-0.64805
																														DG(O-21:0_16:0)	-0.79656	1.09451											TG(16:1_14:0_17:1)+NH4	0.53911	2.94161		TG(57:4)+NH4	-0.5957	-1.26824
																														PC(17:0_15:1)	0.679079	1.09186											TG(16:1_14:0_18:1)+NH4	0.379159	2.15605		TG(57:9)+NH4	-1.02319	-1.01547
																														PE(22:6_20:0)	-0.36363	1.08029											TG(16:1_16:1_16:1)+NH4	0.562905	2.60622		TG(58:1)+NH4	0.465662	0.471911
																														Cer(d17:1/24:1)	0.492586	1.07921											TG(16:1_16:1_17:1)+NH4	0.669426	4.98285		TG(58:11)+NH4	-0.85725	-1.00617
																														PG(22:0_20:1)	0.263575	1.07857											TG(16:1_16:1_18:1)+NH4	0.422255	2.26873		TG(58:2)+NH4	-0.91896	-1.04806
																														PE(22:6_18:0)	-0.2367	1.07541											TG(16:1_16:1_22:5)+NH4	0.428845	2.25541		TG(58:2e)+NH4	-1.05414	-1.04402
																														HexCer(d18:2/22:0)	0.527704	1.07256											TG(16:1_17:1_20:4)+NH4	1.52351	1.94876		TG(58:3)+NH4	-0.88221	-1.18464
																														DG(16:1_18:2)	0.370343	1.07107											TG(16:1_17:1_22:6)+NH4	2.12801	2.41542		TG(58:5e)+NH4	-0.75662	-1.12894
																														PC(16:0_22:5)	0.300677	1.07106											TG(16:1_18:1_18:1)+NH4	0.400841	1.91455		TG(58:6)+NH4	-0.79833	-0.95505
																														DG(18:1_19:1)	0.778621	1.06405											TG(16:1_18:1_18:2)+NH4	0.882167	2.20398		TG(58:8)+H	-0.75107	-0.82855
																														TG(14:0_14:1_16:1)	1.1013	1.06242											TG(16:1_18:1_20:4)+NH4	0.829609	1.89347		TG(58:8)+NH4	-0.82288	-0.85221
																														PA(18:2_22:5)	0.543827	1.06158											TG(16:1_18:1_22:4)+NH4	0.585123	1.9014		TG(58:9)+NH4	-1.25562	-1.19276
																														PE(P-18:1_22:3)	0.599722	1.05614											TG(16:1_18:1_22:6)+NH4	0.666748	2.76698		TG(59:0)+NH4	0.781387	-0.02031
																														Carnitine C8:1-OH	-2.20397	1.05273											TG(16:1_18:2_22:6)+NH4	1.11884	3.71847		TG(59:2)+NH4	-0.432	-0.65226
																														TG(14:0_15:0_18:1)	1.24866	1.05173											TG(16:1_20:4_22:6)+NH4	1.2492	2.63209		TG(59:3)+NH4	-1.36176	-0.83104
																														PI(17:0_20.4)	0.274723	1.04974											TG(16:1_22:5_22:6)+NH4	0.69576	1.73068		TG(59:9)+NH4	-0.17973	-1.1431
																														DG(16:0_22:1)	0.547172	1.0468											TG(16:1e_16:0_22:0)+NH4	0.544157	3.24796		TG(60:12)+NH4	-0.87007	-1.00975
																														PE(O-22:0_18:2)	0.430632	1.04307											TG(16:1e_16:0_24:0)+NH4	0.283991	1.75813		TG(60:2)+NH4	-1.10772	-1.11264
																														PC(18:2_20:5)	0.751835	1.0415											TG(16:1e_18:1_24:0)+NH4	0.165021	1.35384		TG(60:4)+NH4	-0.73768	-1.26024
																														TG(16:0_17:1_18:2)	1.55616	1.04088											TG(18:0_16:0_16:0)+NH4	0.468542	2.72387		TG(60:9e)+NH4	-0.77653	-1.00529
																														PI(15:0_20:1)	-0.33597	1.03904											TG(18:0_16:0_17:0)+NH4	0.30598	1.63774		TG(61:3)+NH4	-0.72616	-1.39198
																														HexCer(t18:2/20:0(2OH))	-0.65955	1.03784											TG(18:0_16:0_18:0)+NH4	0.729842	3.04968		TG(62:1)+NH4	-1.01648	-0.96078
																														SM(d18:1/25:0)	0.21299	1.03136											TG(18:0_16:0_18:1)+NH4	0.447915	2.53848		TG(62:11)+NH4	-0.09175	-0.55368
																														Carnitine C9:0	-2.18479	1.0313											TG(18:0_18:0_18:1)+NH4	1.35087	2.34341		TG(62:13)+NH4	-0.87408	-0.86031
																														Hex2Cer(d18:2/24:1)	0.587737	1.03092											TG(18:0_18:1_18:1)+NH4	0.396092	3.5565		TG(62:5)+NH4	0.600447	1.0175
																														PE(P-16:0_18:0)	0.48393	1.02609											TG(18:0e_16:0_16:0)+NH4	0.547452	4.10698		TG(64:2)+NH4	1.17235	0.848693
																														Cer(d18:1/21:0)	0.371543	1.02532											TG(18:0e_16:0_18:1)+NH4	0.622685	2.53271		TG(66:1)+NH4	-1.12645	-0.94962
																														Cer(d18:1/23:0)	0.427417	1.02467											TG(18:0e_18:1_22:4)+NH4	-0.06601	1.61724		TG(66:4)+NH4	-0.09146	-1.23633
																														TG(12:0_16:0_16:1)	0.660112	1.02111											TG(18:1_17:1_18:1)+NH4	0.470455	2.58471		TG(68:2)+NH4	0.408228	1.23537
																														Cer(d18:1/26:0)	-0.44147	1.02043											TG(18:1_17:1_18:2)+NH4	0.520168	3.96606		TG(70:2)+NH4	-0.32951	-1.43034
																														Cer(d17:1/23:0)	0.380983	1.01832											TG(18:1_17:1_20:3)+NH4	0.716862	3.02946		TG(70:3)+NH4	0.399573	0.381017
																														Cer(d19:1/23:0)	0.625264	1.01699											TG(18:1_18:1_18:1)+NH4	0.221927	1.39834		TG(70:4)+NH4	0.108947	1.07316
																														SM(d18:1/12:0)	0.175727	1.00794											TG(18:1_18:1_18:2)+NH4	0.597043	2.64088
																														Cer(d18:2/21:0)	0.368404	1.00045											TG(18:1_18:1_22:1)+NH4	0.24656	1.93688
																														PG(15:0_18:2)	0.570423	0.999981											TG(18:1_18:1_22:4)+NH4	0.383386	1.33993
																														PE(18:0_18:3)	-0.39402	0.998841											TG(18:1_18:1_22:6)+H	0.647627	3.40459
																														LPC(16:1)	-0.25414	0.990967											TG(18:1_18:1_22:6)+NH4	0.917456	2.19162
																														LPE(P-16:0)	-0.37472	0.986129											TG(18:1_18:2_18:2)+NH4	0.711346	3.76502
																														TG(14:0_16:0_18:0)	0.209687	0.98322											TG(18:1_18:2_20:2)+NH4	0.613442	2.75348
																														LPE(20:4)	0.355154	0.981879											TG(18:1_18:2_24:1)+NH4	0.254762	1.4788
																														PE(20:3_18:0)	-0.34031	0.980738											TG(18:1_22:5_22:5)+NH4	0.847768	4.84904
																														PI(18:1_22:6)	-0.53766	0.972724											TG(18:1_22:6_22:6)+NH4	0.366331	1.87083
																														PE(18:0_14:0)	-0.4473	0.970852											TG(18:1e_16:0_20:1)+NH4	0.496796	1.80071
																														PA(16:1_22:5)	0.63794	0.967999											TG(18:2_17:1_22:6)+NH4	2.09397	1.54367
																														PE(18:1_24:1)	-0.36977	0.966232											TG(19:1_16:0_18:1)+NH4	0.513902	2.54908
																														LPC(O-16:0)	-0.21108	0.964054											TG(19:1_16:0_18:1)+NH4	2.0727	2.20263
																														LNAPE(20:4/N-18:2)	0.199282	0.955283											TG(19:1_18:0_18:1)+NH4	0.512202	4.43451
																														HexCer(t18:1/20:1(2OH))	-0.42902	0.954981											TG(19:1_18:1_18:1)+NH4	0.587403	1.94154
																														PE(16:0_22:4)	-0.2615	0.95483											TG(19:1_18:1_18:2)+NH4	0.531567	2.3264
																														PC(15:1_19:1)	0.731356	0.951309											TG(19:1_18:1_20:2)+NH4	0.692161	1.8881
																														PG(18:0_20:4)	0.445038	0.950705											TG(19:1_18:2_22:6)+NH4	1.54962	1.81431
																														PE(O-22:1_20:4)	0.215629	0.941038											TG(20:0e_16:0_16:0)+NH4	0.747117	3.06562
																														Cer(t17:2/18:0)	0.729114	0.935888											TG(20:0e_16:0_16:0)+NH4	0.237808	1.34332
																														Cer(t18:0/24:0(2OH))	0.667061	0.935021											TG(20:0e_18:1_18:1)+NH4	0.234586	1.50662
																														LPE(17:0)	-0.43672	0.934861											TG(20:0e_18:1_18:1)+NH4	-0.29116	1.47766
																														DG(18:0_20:3)	-0.64992	0.934257											TG(22:5_18:2_18:2)+NH4	0.880374	3.05598
																														DG(15:0_18:0)	0.592419	0.933877											TG(25:0_16:0_16:0)+NH4	0.266855	2.06338
																														PE(O-18:2_24:1)	-0.44838	0.932828											TG(25:0_16:1_18:1)+NH4	0.392105	2.15543
																														Cer(t17:2/33:0)	0.198408	0.931059											TG(25:1_16:0_16:0)+NH4	0.383371	2.31842
																														PMeOH(16:0_18:2)	-0.60938	0.928322											TG(25:1_16:1_18:1)+NH4	0.335165	2.38918
																														PI(16:0_20:0)	-1.10861	0.928231											TG(25:1_18:1_18:1)+NH4	0.145926	3.48445
																														Cer(t17:0/26:0)	-0.66939	0.920873											TG(26:0_18:0_18:1)+NH4	-0.21441	1.57905
																														HexCer(d18:2/24:0)	0.286314	0.919656											TG(26:1_16:0_16:0)+NH4	0.256738	2.78327
																														PE(16:0_16:0)	-0.32947	0.909691											TG(26:1_16:0_18:1)+NH4	0.198267	2.2448
																														PI(18:0_20:2)	0.716131	0.907554											TG(26:1_16:0_24:0)+NH4	-0.78023	2.77902
																														LNAPE(18:2/N-18:2)	0.239677	0.900178											TG(26:1_18:1_18:3)+NH4	0.209659	1.91944
																														Hex2Cer(d18:1/18:0)	0.46577	0.898469											TG(26:1_18:1_22:2)+NH4	-0.83597	1.68997
																														PE(18:1_18:1)	-0.27782	0.893408											TG(26:1_18:1_24:0)+NH4	-0.62483	1.68739
																														LNAPE(22:4/N-18:2)	0.747999	0.893216											TG(26:1_20:1_24:1)+NH4	-0.71561	1.82256
																														LPE(24:0)	-0.96182	0.891404											TG(26:1_20:1_24:2)+NH4	-1.1534	1.3662
																														PE(20:0_18:1)	-0.38581	0.887581											TG(27:0_16:0_16:0)+NH4	0.256231	1.33551
																														PI(20:4_16:1)	-0.97804	0.883139											TG(27:1_18:1_18:2)+NH4	0.086738	1.29519
																														PI(18:2_20:4)	-0.21316	0.881267											TG(28:1_18:1_24:0)+NH4	-1.1603	3.03531
																														MG(22:5)	-0.43329	0.880072											TG(30:1_16:0_18:1)+NH4	-0.34157	1.95633
																														TG(14:1_16:0_16:1)	0.472003	0.875735											TG(54:0e)+NH4	0.48772	1.95056
																														PC(16:1_18:2)	0.270406	0.875228											TG(55:1e)+NH4	0.452684	2.28245
																														PE(17:0_18:1)	-0.5481	0.870389											TG(56:0e)+NH4	0.308348	2.01481
																														PE(18:2_14:0)	-0.54352	0.869845											TG(57:2+3O)+H	0.53486	1.32097
																														PE(P-18:1_16:1)	0.294938	0.868529											TG(57:2e)+NH4	0.567536	2.46712
																														PS(16:1_18:1)	-0.14768	0.865206											TG(57:3+3O)+H	0.661383	1.58107
																														PI(20:3_18:1)	-0.58381	0.863001											ZyE()+H-H2O	-1.87142	3.14126
																														LPC(20:0/0:0)	-0.16852	0.859361											ZyE()+H-H2O	0.587431	2.23169
																														Cer(d18:1/25:1)	0.393026	0.858333											ZyE(19:1)+NH4	-0.45609	1.46547
																														Cer(d18:1/22:0)	0.310612	0.857793											ZyE(22:6)+NH4	-1.63651	2.3906
																														FFA(15:0)	0.144705	0.857139											ZyE(24:1)+NH4	0.274877	3.0888
																														FFA(14:0)	0.10279	0.854623											ZyE(24:2)+NH4	-0.2809	2.32773
																														LPC(O-22:2)	0.79106	0.850968											ZyE(26:1)+NH4	-0.15571	1.75285
																														PI(18:0_18:0)	0.283004	0.849188											ZyE(28:1)+NH4	-0.55885	3.17904
																														LPC(26:0)	-0.45372	0.847841											ZyE(32:1)+NH4	-0.16435	1.40122
																														PG(22:1_18:2)	-0.37434	0.847766											ZyE(33:0)+NH4	-0.58533	3.95763
																														12-Oxochenodeoxycholic acid	-0.81572	0.840165											ZyE(33:1)+NH4	-0.61866	1.93385
																														PE(O-18:1_20:1)	-0.40065	0.835742											ZyE(34:1)+NH4	-0.53235	1.57375
																														Hex2Cer(d18:2/16:0)	0.7764	0.835609											PI(16:1_20:4)+NH4	0.586299	1.29297
																														DG(12:0_20:0)	-0.44904	0.832434											PI(18:0_20:2)-H	0.419579	1.29053
																														PC(O-16:0_22:0)	0.692733	0.831966											TG(19:1_18:1_20:1)+NH4	0.46216	1.28899
																														DG(16:1_18:0)	-0.38622	0.83185											PE(18:0_16:1)-H	0.341331	1.28723
																														PE(O-18:1_22:6)	0.155677	0.831765											CL(82:7)-2H	-0.943	1.28644
																														PC(14:1_19:1)	1.52718	0.830574											PE(26:1_22:5)+H	-0.95504	1.28592
																														PA(16:0_20:0)	0.388026	0.829733											PC(11:0_22:6)+H	-0.32124	1.28441
																														PI(18:0_22:3)	0.435653	0.823654											PC(32:1e)+H	-0.79618	1.28283
																														PG(16:0_16:1)	0.242367	0.821115											PE(20:1_22:5)-H	1.07878	1.27921
																														PE(O-16:0_20:5)	0.269654	0.820778											PC(38:5)+CH3COO	0.416663	1.27762
																														PA(16:0_20:4)	0.589821	0.820561											TG(57:4+3O)+H	0.822947	1.27469
																														TG(16:0_16:1_20:0)	0.420093	0.81406											PC(30:1)+H	-0.21702	1.27231
																														LPG(15:0)	-0.71203	0.811909											LPE(22:6)-H	-0.65003	1.27077
																														HexCer(d16:1/18:0)	0.391079	0.811187											PC(31:0COOCH3)+H	-1.16299	1.27038
																														PG(16:0_20:5)	0.283905	0.810818											SM(d34:2)+HCOO	0.119157	1.27015
																														Cer(d18:1/24:0)	0.206776	0.80928											LPE(22:6)+H	-0.6255	1.27004
																														FFA(28:1)	-0.38024	0.807859											TG(16:0_18:1_22:6)+NH4	0.259485	1.26879
																														PE(O-20:0_16:0)	0.362926	0.807652											PI(20:4_20:4)-H	0.477659	1.26845
																														PE(20:3_22:6)	0.456553	0.80575											MePC(43:6)+Na	-1.23545	1.26421
																														Cer(d17:1/16:2(2OH))	-0.19291	0.804318											PE(24:1_20:4)-H	0.543296	1.26162
																														PE(15:1_20:2)	-0.3015	0.802752											PC(39:5)+H	0.252156	1.2599
																														TG(16:0_16:1_16:1)	0.211873	0.800198											PC(22:5+2O_16:0)+HCOO	-1.46384	1.25875
																														TG(14:1_16:1_18:1)	0.328707	0.796234											Hex2Cer(d18:1_25:0)+H	-0.37804	1.25688
																														PE(O-15:1_22:5)	0.225198	0.79473											PS(47:2)-H	-0.60651	1.25665
																														LPE(22:3)	-0.42536	0.791436											ChE(18:1)+NH4	-2.87598	1.25573
																														PG(22:0_20:2)	0.351612	0.790724											LPE(26:1)-H	-0.5166	1.25371
																														PI(15:0_21:1)	0.222682	0.790462											PS(38:3)-H	0.211718	1.25003
																														PE(P-17:0_22:5)	0.321796	0.786095											SM(d32:2)+HCOO	-0.07873	1.24911
																														PG(16:0_22:3)	-0.72686	0.783941											PC(29:2e)+CH3COO	-2.70984	1.24833
																														PI(14:1_24:2)	0.532284	0.782225											PC(31:0CHO)+H	-2.13895	1.24721
																														Cer(t16:1/25:0)	-0.53088	0.779423											TG(16:1_18:2_18:2)+NH4	0.712595	1.24625
																														DG(O-18:1_16:0)	-0.43664	0.778653											PEt(37:0)+H	-0.60885	1.24543
																														PC(13:0_18:0)	0.193332	0.775426											PE(18:0p_22:5)+H	0.959049	1.2442
																														PI(14:0_19:0)	0.519047	0.774985											PI(18:0_20:3)-H	2.34706	1.24368
																														PA(18:0_22:4)	0.33533	0.771491											TG(16:0_14:0_24:0)+NH4	0.254395	1.24346
																														Cer(d18:2/26:2)	0.248586	0.770775											DG(16:0_16:1)+NH4	-0.31479	1.24275
																														Cer(d18:1/15:1(2OH))	0.307556	0.770581											PC(18:1_23:1)+H	-0.27786	1.23922
																														LNAPE(20:5/N-18:1)	-0.23322	0.767837											Cer(t42:3)+H-H2O	-0.44369	1.23858
																														HexCer(d16:1/24:0)	0.286591	0.765509											PS(40:7e)-H	0.356262	1.23767
																														PC(O-16:0_18:2)	-0.16318	0.755233											PC(14:1e_16:1)+H	-0.54109	1.23707
																														Cer(d17:1/24:0)	0.131079	0.754352											PC(48:2)-CH3	-0.53778	1.23586
																														PI(19:0_16:1)	0.213081	0.74863											PC(34:1)+H	2.3636	1.23557
																														LPS(18:1)	0.260628	0.748305											PC(22:1_20:4)+HCOO	-0.34905	1.23446
																														DG(18:1_22:2)	0.693804	0.748122											PC(26:0)+H	-1.4225	1.23438
																														PA(20:0_16:1)	-0.32475	0.747958											PE(26:1_18:1)+H	-0.27833	1.23305
																														PG(19:0_15:1)	0.29554	0.745248											PE(18:0p_20:1)+H	0.307029	1.2324
																														Cer(d24:3/15:1(2OH))	-0.86646	0.74112											PC(40:2e)+H	-0.55802	1.23184
																														PI(17:0_18:0)	-0.49241	0.741061											PC(34:3e)+H	0.116107	1.23155
																														PE(17:0_18:2)	0.283745	0.734237											PC(30:1e)+H	0.264051	1.23059
																														LPE(P-17:0)	-0.44849	0.727746											PE(33:1e)+H	0.264231	1.2302
																														PS(18:0_22:5)	0.208088	0.724569											PC(36:4+O)+H	-1.21769	1.2271
																														DL-Carnitine	-0.21244	0.720486											PI(16:0_20:4)+NH4	0.429717	1.22705
																														HexCer(t14:1/24:1(2OH))	-0.37486	0.719946											PC(36:0e)+H	-0.18346	1.22656
																														PE(O-18:1_22:2)	-0.33469	0.712046											ZyE(32:0)+NH4	-0.11129	1.22299
																														PE(14:0_22:6)	-0.23371	0.711973											PC(18:1_14:0)+H	0.342657	1.22172
																														Cer(t18:0/23:1)	0.279746	0.71188											PC(36:3+O)+H	-0.95785	1.22076
																														Carnitine C14:0	0.197369	0.711599											ZyE()+H-H2O	0.303949	1.2161
																														PE(20:4_20:4)	0.462784	0.710087											TG(16:0e_18:1_22:2)+NH4	0.286093	1.21583
																														PE(20:4_20:0)	-0.19567	0.706819											Hex3Cer(d18:1_22:0)+H	-0.47922	1.21496
																														PE(O-16:1_20:5)	-0.28538	0.704606											PI(18:0_20:4)+NH4	0.370613	1.21403
																														PI(18:1_22:4)	-0.41332	0.702468											TG(16:0_22:5_22:5)+NH4	0.84265	1.21379
																														PS(15:0_16:0)	0.458868	0.701841											PC(38:5+O)+H	-1.07896	1.21355
																														PS(16:0_20:1)	-0.18735	0.699005											PC(39:5e)+H	0.450981	1.21329
																														Carnitine C2:0	0.286976	0.697828											TG(60:1e)+NH4	-0.21163	1.2121
																														PC(18:1_17:2)	0.605909	0.697101											PC(38:6+OO)+H	-2.21422	1.21142
																														Carnitine C8:0	-0.2608	0.688667											PC(36:1)+H	0.184668	1.21068
																														DG(18:0_18:0)	-0.33745	0.679879											PC(17:0_20:4)+HCOO	-1.22171	1.20701
																														Cer(d18:1/22:1)	0.341062	0.679429											PE(18:1e_22:4)-H	0.283773	1.20675
																														PE(O-18:1_18:2)	-0.25097	0.673966											PC(54:6)-CH3	-0.29953	1.20446
																														Hex2Cer(d18:1/22:0)	0.417948	0.672471											PC(29:0)+H	-0.30091	1.20266
																														Cer(d18:2/24:1)	0.211067	0.671697											PI(19:1_20:4)+NH4	0.937048	1.20229
																														PI(18:1_21:2)	-0.48968	0.671545											PE(34:0e)+H	0.455492	1.20195
																														LNAPE(16:0/N-18:1)	-0.16477	0.671068											PC(31:0e)+H	0.455462	1.2018
																														PE(18:3_16:1)	-0.87498	0.670275											PC(16:2e_16:1)+H	2.09996	1.20155
																														PE(18:0_20:5)	-0.17464	0.669847											DG(40:5e)+NH4	0.308626	1.19675
																														TG(14:0_20:1_22:0)	-0.40328	0.665245											PC(16:0_20:5)+HCOO	0.186842	1.19539
																														SM(d18:1/16:0)	-0.07442	0.663032											DG(40:5e)+NH4	0.259516	1.19488
																														Cer(d16:1/16:0(2OH))	0.414786	0.65788											PE(18:1_22:1)-H	0.26226	1.19355
																														PE(O-18:2_20:4)	0.209555	0.652875											DG(18:1_20:3)+NH4	0.270221	1.19101
																														Carnitine C6:0	-0.33266	0.65225											PC(20:4_22:6)+HCOO	-0.18572	1.19003
																														HexCer(t17:2/40:1(2OH))	0.229926	0.652008											PE(16:0_16:1)-H	-0.17941	1.18697
																														PS(17:1_22:6)	0.414414	0.638683											PC(12:1e_22:6)+H	0.221425	1.18565
																														PC(14:0_22:6)	0.266835	0.635108											PC(41:2)+H	-0.22806	1.18425
																														FFA(18:0)	-0.095	0.632661											Cer(d18:1_14:0)+HCOO	-0.18309	1.18413
																														Cer(d18:1/23:0(2OH))	0.644225	0.627632											PC(48:5)+H	-1.37909	1.18348
																														PI(14:1_18:1)	0.382463	0.627017											TG(5:0COOCH3_18:0_24:0)+NH4	0.323268	1.18177
																														PC(10:0_22:0)	-0.48536	0.626436											PA(16:1_18:2)-H	0.946377	1.18008
																														DG(18:2_18:2)	0.610665	0.615893											Hex3Cer(d42:2)+HCOO	-0.36812	1.17984
																														LPE(22:0)	-0.72161	0.608242											PS(34:4)-H	-0.30038	1.17955
																														PE(17:2_20:3)	0.136468	0.600354											PC(16:0_22:6)+Na	0.959251	1.17873
																														PE(14:0_20:2)	0.248701	0.598551											TG(18:2+5O_16:1_19:0)+NH4	0.820453	1.17614
																														PE(18:3_18:1)	-0.38545	0.595813											PI(14:0_20:4)-H	0.514103	1.17584
																														Cer(d18:0/18:0)	0.214286	0.592431											PE(18:1+2O_18:1)-H	-1.22858	1.17512
																														PE(18:0_18:2)	-0.22294	0.588205											PC(16:0_20:2)+HCOO	-0.10158	1.17485
																														PI(19:0_17:1)	0.205538	0.588128											Hex1Cer(d18:1_25:1)+H	0.261837	1.17471
																														HexCer(t17:2/42:1(2OH))	0.284131	0.588021											TG(62:6e)+NH4	-0.38189	1.17254
																														PE(O-24:1_20:4)	-0.2528	0.58157											CmE(20:3)+NH4	-1.11412	1.17074
																														Cer(d18:2/16:0(2OH))	0.350383	0.580348											PI(17:0_20:4)-H	0.666137	1.16892
																														PE(18:1_18:2)	-0.16765	0.579013											dMePE(33:1+2O)-H	0.570685	1.16794
																														PC(16:1_19:2)	0.171098	0.577161											Cer(d18:1_24:1)-H	-0.37991	1.16661
																														Cer(d19:2/24:0)	0.379076	0.5749											PC(41:4e)+H	-1.14587	1.1661
																														PE(17:1_22:6)	0.181378	0.569323											DG(14:0_14:0)+NH4	-0.13032	1.16462
																														PE(P-16:0_17:1)	0.418393	0.565598											Hex2Cer(d18:1_18:0)+H	-0.17496	1.1639
																														SM(d18:2/22:1)	0.117703	0.564932											PI(18:1_20:3)+NH4	0.436912	1.16342
																														PE(O-18:2_18:2)	-0.22607	0.564162											PC(34:6e)+HCOO	-0.88973	1.1622
																														PE(16:1_22:4)	-0.29507	0.558355											PC(16:0e_22:2)+HCOO	-0.24546	1.16148
																														PE(15:0_18:2)	0.213143	0.557135											PC(37:1)+H	0.217264	1.16047
																														PG(21:0_18:2)	0.420088	0.554897											PE(25:1_20:4)-H	-0.22713	1.15889
																														PE(P-20:3_22:6)	0.83848	0.554288											DG(34:3e)+H	0.521288	1.15785
																														PMeOH(18:1_18:1)	0.26367	0.538464											PC(16:0_17:0)+HCOO	-0.16263	1.15638
																														PS(15:0_16:1)	0.343952	0.535284											ChE(25:0)+NH4	0.561329	1.15302
																														Cer(d18:2/15:0)	0.560655	0.534518											TG(18:1+2O_16:0_16:0)+NH4	0.344118	1.15201
																														DG(O-19:0_16:0)	-0.33368	0.534433											PC(39:4)+H	-0.54945	1.152
																														PE(16:0_20:3)	-0.22685	0.534192											CmE(22:2)+NH4	0.355503	1.14916
																														LPC(O-22:0)	0.165906	0.5278											PC(38:5+2O)+H	-2.00036	1.1455
																														PG(16:1_18:3)	-0.67611	0.526226											PS(20:0_18:1)+H	0.546128	1.14542
																														Carnitine C3:0	-1.03083	0.526068											Cer(d18:2_14:0)+HCOO	0.358922	1.14522
																														TG(15:0_16:0_24:1)	0.302653	0.524518											PE(24:0_22:6)-H	-0.32859	1.14483
																														Carnitine C5-OH	-0.46322	0.524431											PC(18:1_22:1)+HCOO	-0.15863	1.14457
																														PA(20:4_22:5)	0.284961	0.523577											PC(38:5+2O)+H	-1.68882	1.14437
																														Cer(d18:1/15:0)	0.319109	0.522588											PS(36:3e)-H	0.224483	1.14379
																														PI(18:0_18:2)	0.162973	0.520764											PC(36:0e)+CH3COO	0.518447	1.14228
																														Cer(d16:1/25:1)	0.330506	0.520398											LPC(16:0e)+H	0.174243	1.13951
																														PG(18:0_19:0)	0.052447	0.513794											ZyE(18:1)+H	-1.09851	1.13867
																														TG(16:0_16:0_16:1)	-0.15198	0.511292											PE(18:1+O_20:4)-H	-0.90791	1.13552
																														DG(16:0_24:4)	0.707781	0.511002											TG(5:0COOCH3_18:1_24:0)+NH4	0.199986	1.13466
																														PE(P-16:0_20:3)	0.249862	0.508126											TG(18:1_17:1_22:6)+NH4	0.424218	1.13454
																														PC(12:0_16:1)	0.353105	0.501961											PC(36:3e)+HCOO	0.097406	1.13214
																														PMeOH(14:0_16:0)	-0.5125	0.501492											PI(19:1_18:0)-H	0.479829	1.12826
																														PE(O-20:1_18:1)	-0.22739	0.491409											PC(36:6COOH)+H	0.435187	1.1275
																														PC(15:1_18:1)	0.168737	0.490366											CL(18:1_16:0_16:0_16:0)-H	-1.03111	1.12662
																														LPC(20:1/0:0)	0.113332	0.487483											PC(32:2)+H	-0.84737	1.12546
																														Cer(d18:2/22:0(2OH))	0.253569	0.486562											Hex2Cer(d40:0)+HCOO	-0.276	1.12511
																														HexCer(t14:1/17:0(2OH))	-0.24023	0.485218											PC(20:5_22:6)+HCOO	-0.43754	1.12427
																														PE(O-16:1_20:4)	0.190976	0.484673											PC(31:1)+H	0.189794	1.12383
																														PG(18:0_20:2)	0.260556	0.481988											Hex2Cer(d18:2_24:1)+H	0.267447	1.12333
																														Carnitine C16:1	0.190468	0.478203											PC(36:5)+H	0.971862	1.12229
																														MG(14:0)	-0.2514	0.4724											TG(21:1_14:2_21:1)+Na	0.660246	1.12106
																														LPE(20:1/0:0)	-0.22327	0.470393											PC(12:0_14:0)+HCOO	-1.19599	1.12091
																														LNAPE(18:1/N-17:0)	-0.13072	0.466627											PC(16:0_16:0)+Na	0.447351	1.12034
																														Cer(d18:1/25:0(2OH))	0.782618	0.465952											PE(16:1e_16:1)-H	0.144469	1.11802
																														PI(13:0_18:1)	0.327389	0.46504											DG(16:0_18:1)+NH4	0.168483	1.11226
																														PE(22:1_18:0)	-0.17706	0.463823											Hex2Cer(d39:1)+HCOO	-0.21005	1.1119
																														PE(O-17:1_18:1)	-0.34115	0.462487											Hex1Cer(t42:0)+HCOO	0.415129	1.1116
																														PI(18:0_21:2)	0.155793	0.459563											PI(17:0_20:4)+NH4	1.54773	1.11096
																														HexCer(d16:1/16:0)	0.860778	0.454226											Hex2Cer(d18:0_16:0)+H	-0.49861	1.10869
																														PE(20:4_18:0)	-0.12177	0.451272											PI(18:1_22:5)+NH4	0.434307	1.1062
																														Cer(d17:1/20:0)	0.225456	0.450266											PS(16:0_18:1)-H	0.402144	1.10082
																														PE(18:1_22:5)	0.115596	0.448236											PC(34:1+O)+H	-0.39221	1.10018
																														LPI(18:2)	-0.23426	0.447686											PC(16:0_20:5)+Na	0.752068	1.09885
																														PE(P-18:1_22:1)	0.23896	0.443453											PE(40:4e)+Na	-0.36699	1.09826
																														LPC(O-20:3)	-0.08801	0.440402											PC(40:0)+H	-0.14899	1.09623
																														PI(16:0_19:0)	0.114919	0.439022											SM(d38:2)+HCOO	-1.04787	1.09523
																														PE(18:1_20:4)	-0.16188	0.428593											PE(34:2e)+H	0.229824	1.08873
																														PC(O-18:0_16:0)	-0.09907	0.428543											ChE()+H-H2O	0.297382	1.08871
																														TG(14:0_15:0_16:0)	0.16036	0.425679											dMePE(32:4)-H	0.549069	1.08845
																														LPC(0:0/20:1)	0.108479	0.425196											PC(20:0e_22:6)+HCOO	0.187603	1.08771
																														PG(18:2_21:2)	-0.2558	0.419956											PC(40:1e)+H	-0.58599	1.08639
																														LPE(P-18:1)	-0.15618	0.418915											PC(36:2+O)-CH3	-0.51852	1.08405
																														PC(17:0_18:2)	0.163154	0.418319											BisMePA(17:0_20:5)+NH4	0.330865	1.08332
																														PE(20:1_18:1)	0.149518	0.417505											PC(14:0_20:4)+H	0.330865	1.08332
																														Cer(t20:2/18:0(2OH))	-0.55158	0.414963											PE(12:0e_20:4)-H	0.519748	1.08034
																														PE(O-20:1_20:1)	-0.37388	0.412792											PC(16:0_20:3)+HCOO	0.392331	1.08011
																														Cer(t17:2/35:0)	0.265132	0.409753											PC(37:4e)+H	-0.19398	1.07671
																														PE(22:0_18:2)	-0.21164	0.402431											PC(38:9)+H	-1.0516	1.07437
																														PC(15:1_20:4)	-0.106	0.399887											PC(16:0_18:1)+HCOO	2.78725	1.07357
																														PE(O-16:0_18:2)	-0.14529	0.393138											PS(40:4)-H	0.39767	1.07346
																														PE(17:1_18:2)	-0.15537	0.392783											TG(18:1e_16:0_16:1)+NH4	0.181316	1.07097
																														LPC(24:2)	0.180674	0.392325											DG(38:4e)+NH4	0.31797	1.069
																														Cer(d18:1/26:1)	0.193878	0.392273											PC(32:3)+H	-0.26196	1.06798
																														LNAPE(22:6/N-18:2)	0.317275	0.390967											PE(34:0e)-H	0.230988	1.06622
																														SM(d18:0/13:0)	-0.11937	0.389666											TG(26:1_18:1_22:3)+NH4	-0.86416	1.06618
																														Cer(t30:0/18:1(2OH))	-0.11162	0.389071											Hex2Cer(d44:3)+HCOO	-0.40192	1.06591
																														PE(20:1_18:2)	0.176072	0.387712											CL(18:2_14:0_16:1_18:1)-H	-0.41826	1.06421
																														PC(15:1_22:5)	0.591269	0.38174											PE(14:0p_20:4)+H	0.379282	1.06323
																														PE(14:0_22:4)	-0.26058	0.381524											Cer(t17:0_24:0)+CH3COO	-0.67068	1.06125
																														PC(15:0_17:0)	0.253467	0.381291											PI(20:4+OO_18:0)-H	-1.29331	1.06064
																														FFA(10:0)	-0.16331	0.380846											TG(13:0COOCH3_18:1_18:2)+NH4	0.234723	1.05879
																														PC(18:0_12:0)	-0.12379	0.379185											PC(40:3e)+H	0.578035	1.0585
																														PE(24:1_20:4)	-0.22149	0.375017											Cer(m18:0_24:0)+H	0.243602	1.05846
																														LPI(22:4)	0.362412	0.372988											Hex1Cer(d18:1_25:0)+H	0.382503	1.05735
																														TG(16:0_23:0_18:1)	-0.35303	0.371698											SM(d32:0)+H	-0.32466	1.05448
																														LPE(16:1)	0.066291	0.370366											PG(18:0_18:1)+NH4	0.405242	1.05311
																														PE(O-15:1_22:6)	0.193951	0.369225											PC(44:6e)+H	0.182319	1.05293
																														PE(O-17:1_20:5)	0.298655	0.36791											Hex1Cer(d39:1)+HCOO	0.307021	1.05261
																														Cer(t18:0/26:0(2OH))	0.130193	0.366364											AcCa(6:0)+H	2.0035	1.05077
																														DG(O-20:0_22:4)	0.208952	0.364598											PE(15:0_20:4)+H	0.792734	1.05062
																														PE(15:1_22:3)	0.226445	0.361249											MePC(36:4e)+Na	-0.56246	1.05026
																														PG(18:1_19:1)	0.117513	0.360725											PE(18:1_20:4)+Na	0.244012	1.04842
																														Cer(d16:0/18:2)	-0.3266	0.358523											PE(24:0_22:5)-H	-0.16098	1.04754
																														PE(22:3_20:4)	-0.1633	0.353807											PC(18:1_18:2)+HCOO	0.12922	1.04742
																														DG(17:0_17:0)	-0.58206	0.347497											PC(37:3)+H	0.280612	1.04664
																														Cer(t17:1/16:0)	0.301056	0.347483											TG(16:1_17:1_18:2)+NH4	0.858926	1.04568
																														LPC(18:3)	0.209471	0.34613											PC(34:1e)+H	0.612524	1.04498
																														PG(22:1_20:3)	0.255585	0.344293											TG(26:1_18:1_22:4)+NH4	-0.29455	1.04456
																														PS(18:2_18:1)	0.207259	0.344147											Cer(d34:0+O)+HCOO	-1.4472	1.04117
																														Cer(d18:2/18:0)	0.179963	0.342963											PS(18:1_18:2)-H	0.356411	1.04066
																														Cer(d16:1/24:1)	0.178652	0.339779											Cer(t17:0_17:0)+HCOO	-1.45098	1.04002
																														LPC(0:0/15:0)	-0.09138	0.335967											Hex2Cer(d42:0)+HCOO	-0.36594	1.03786
																														PC(14:0_18:1)	-0.11157	0.332893											PC(15:0_18:2)+H	0.283873	1.03463
																														Cer(d16:0/18:1)	0.100988	0.329582											PE(18:1_18:1)+H	0.283873	1.03463
																														PE(18:1_22:1)	-0.11937	0.329576											PC(19:1_18:2)+HCOO	0.529308	1.03395
																														PC(16:0_24:6)	0.219955	0.329432											PC(16:0_22:6)+HCOO	-0.16719	1.03335
																														Cer(d24:0/18:0)	-0.26762	0.327137											Hex1Cer(t44:3)+H-H2O	0.359204	1.02983
																														PE(P-20:0_20:3)	0.317901	0.326686											PI(18:1e_20:4)-H	0.422865	1.025
																														PE(17:1_18:1)	-0.10385	0.320122											LPC(22:6)+H	-0.55468	1.02411
																														PE(O-16:1_22:5)	-0.10272	0.316557											PC(38:4)+H	0.377923	1.02069
																														TG(15:0_16:0_16:0)	-0.21455	0.315668											PE(18:1_22:6)-H	-0.15883	1.02047
																														Carnitine C4:1-2OH	-0.22469	0.313119											BisMePA(18:2e_16:0)+NH4	0.259748	1.02025
																														PI(15:0_21:0)	0.154459	0.309566											Hex2Cer(t18:1_16:0)+H-H2O	0.679862	1.01921
																														Cer(d17:1/21:0)	-0.49912	0.308765											TG(18:1e_16:0_18:2)+NH4	0.577236	1.01843
																														CoenzymeQ10	0.16107	0.308325											PS(42:7e)-H	0.214289	1.01779
																														PC(16:1_22:6)	0.162694	0.307057											DG(20:1_18:1)+NH4	-0.14238	1.01625
																														DG(16:0_20:0)	-0.32223	0.305272											Hex2Cer(m40:0+O)+HCOO	-0.20268	1.01541
																														Cer(d16:1/16:0)	-0.1366	0.302564											PE(35:3)-H	0.385632	1.0153
																														Cer(d16:1/24:0)	-0.1431	0.302089											TG(20:1e_18:1_20:1)+NH4	0.283607	1.01251
																														PE(O-22:1_18:1)	0.075195	0.298259											Hex1Cer(d18:1_24:1)-H	0.225592	1.00979
																														PG(18:1_22:5)	0.248881	0.297431											PC(36:3+O)+H	-0.79673	1.0087
																														PI(19:1_20:4)	-0.24865	0.297216											TG(18:1+O_16:0_16:1)+NH4	0.51671	1.00763
																														MG(16:1)	-0.17846	0.294871											SM(t34:2)+HCOO	-0.28477	1.00677
																														PE(18:0_16:2)	0.140265	0.294114											PE(17:1_18:2)-H	0.499084	1.00664
																														LNAPE(24:5/N-18:0)	0.109305	0.293989											PS(19:1_18:0)+H	0.490597	1.0056
																														PA(17:1_16:0)	0.233129	0.28569											ChE(22:3)+NH4	-0.2932	1.00543
																														PA(19:0_20:4)	0.283859	0.284808											MePC(34:4e)+Na	0.565039	1.00112
																														PE(O-15:1_20:4)	-0.12991	0.284024											PE(16:1e_22:1)-H	0.289299	1.00085
																														Cer(d18:1/15:0(2OH))	0.316452	0.281341											PC(34:3)+H	0.214959	0.997836
																														PE(20:2_20:5)	-0.11425	0.279403											PC(37:6)+H	0.107137	0.99706
																														PE(20:2_22:6)	0.161727	0.278508											PE(18:1_22:5)+H	0.107137	0.99706
																														LPC(0:0/19:0)	0.090217	0.276244											SM(d41:1)+H	-0.19956	0.996197
																														DG(O-16:0_18:1)	-0.25187	0.273706											Cer(t17:0_16:0)+H-H2O	-0.26996	0.995601
																														PG(17:0_18:0)	-0.05817	0.272548											Hex3Cer(d36:1)+HCOO	-0.76221	0.995598
																														PE(O-22:1_20:3)	-0.25961	0.272126											PE(18:1e_22:1)-H	0.276552	0.993958
																														Cer(d16:1/26:1)	-0.07225	0.270164											PE(22:5e)+Na	-0.54604	0.993807
																														Cer(t17:2/16:0)	0.138532	0.26342											PE(18:0_18:1)+Na	0.160011	0.993178
																														LPC(0:0/20:0)	-0.12309	0.262993											TG(13:0COOCH3_16:0_16:1)+NH4	0.200482	0.992587
																														HexCer(t14:0/24:2(2OH))	-0.28417	0.260222											Hex1Cer(t18:0_26:1)+H-H2O	-0.12499	0.991872
																														PG(16:0_19:0)	-0.05502	0.2592											ChE(26:1)+NH4	-0.12236	0.991573
																														SPH(d18:2)	0.227734	0.256306											PE(16:0e_22:1)-H	0.299931	0.99092
																														Cer(t16:1/27:0)	-0.10953	0.25609											SM(d33:2)+H	0.454118	0.989765
																														PA(20:0_18:2)	-0.17516	0.255892											Hex1Cer(d22:0_20:4)+HCOO	0.226327	0.988192
																														DG(16:0_18:1)	-0.08137	0.25552											PIP(35:0e)-H	-0.8891	0.987328
																														SPH(d18:1)	0.179151	0.254956											PE(20:4+OO_18:1)-H	-1.11503	0.987168
																														Cer(d16:1/18:0)	0.143349	0.254776											PC(36:3)+H	0.427642	0.984572
																														Cer(d14:0/18:1)	0.069842	0.25414											Hex3Cer(d18:1_16:0)+H	-0.41084	0.98176
																														PG(18:2_22:5)	0.135913	0.251052											TG(18:1e_16:0_18:3)+NH4	-0.48969	0.980517
																														Ursocholic acid	0.313445	0.248957											ChE(20:1)+NH4	0.171878	0.980205
																														Cer(d18:2/24:0)	-0.12035	0.247384											PE(24:0_20:3)-H	0.393314	0.980109
																														Cer(d18:1/14:0)	0.092163	0.245063											PS(38:5e)-H	0.56699	0.979132
																														Cer(d18:0/20:0)	0.156862	0.244585											Cer(m18:0_16:0)+H	0.878951	0.978437
																														PE(22:5_22:6)	0.117246	0.244319											MePC(33:3)+NH4	0.208036	0.977162
																														Cer(d19:1/18:0)	0.097358	0.242835											Hex1Cer(d18:1_26:2)+H	0.179107	0.97639
																														MGDG(16:1_18:1)	0.347531	0.242025											Hex3Cer(d18:1_24:1)+H	-0.32443	0.975291
																														PS(18:0_16:0)	0.135977	0.241173											PC(36:4e)+H	0.356843	0.974981
																														PE(O-17:1_22:6)	0.163579	0.239556											PC(40:4)+CH3COO	0.371783	0.974903
																														PC(16:1_18:1)	-0.07305	0.239283											TG(15:0_16:0_16:0)+NH4	0.37381	0.973609
																														PE(O-18:1_20:4)	0.073052	0.237802											PC(33:3)+H	-4.27275	0.972804
																														PA(16:0_20:2)	0.254393	0.237171											PC(36:3e)+H	0.114631	0.972734
																														PE(22:6_18:1)	0.05366	0.234093											SM(d43:1)+HCOO	-0.33422	0.971555
																														LPC(16:2)	0.191438	0.231419											TG(18:2+OO_14:0_14:0)+NH4	0.199636	0.97102
																														TG(14:0_14:0_16:0)	-0.15837	0.230932											PI(19:1_16:0)-H	-0.65067	0.968205
																														LPC(24:0)	0.086879	0.230176											SM(d32:0)+HCOO	-1.0327	0.968042
																														PE(18:0_24:5)	-0.02928	0.226836											PC(33:1COOCH3)+H	0.289226	0.964751
																														PC(18:0_14:0)	0.318007	0.225887											PS(18:0_18:1)+H	0.289226	0.964751
																														Cer(t18:0/14:0)	-0.08045	0.218704											PC(18:1_22:2)+HCOO	0.087467	0.963148
																														PC(O-18:0_24:1)	0.139486	0.218562											ChE()+H-H2O	-0.58562	0.962623
																														PS(18:1_20:2)	-0.31189	0.218176											PS(18:0_22:5)+H	0.302859	0.961828
																														LPC(28:6)	-0.20936	0.211127											PC(18:1e_22:6)+HCOO	-0.15237	0.961597
																														PE(18:1_19:2)	0.14146	0.2102											PC(38:3)+H	0.208602	0.95952
																														PE(O-22:1_18:2)	-0.11608	0.210165											PI(31:0COOCH3)+NH4	-0.71542	0.958888
																														DG(17:0_16:0)	-0.12913	0.208316											PI(17:1_18:1)-H	0.441491	0.958429
																														LPG(18:0)	0.073177	0.207444											TG(62:5e)+NH4	-0.32617	0.95743
																														PE(20:2_20:4)	-0.12457	0.203143											PC(38:5e)+H	0.189344	0.956634
																														PC(16:1_16:2)	0.159588	0.200893											PE(16:1e_16:0)-H	0.385618	0.951705
																														Cer(d18:1/20:0(2OH))	0.114948	0.199446											TG(5:0COOCH3_16:0_24:0)+NH4	0.647018	0.950881
																														PE(18:1_20:3)	-0.03624	0.191074											MG(18:0)+NH4	0.159485	0.949907
																														TG(12:0_16:0_16:0)	-0.18531	0.190028											PS(18:0_18:1)-H	0.349015	0.9466
																														PE(O-14:1_22:6)	0.23408	0.187442											CL(16:1_16:1_16:1_16:1)-H	-0.48999	0.94639
																														Cer(d18:0/23:0)	-0.19801	0.186199											PE(16:1p_22:6)+H	-0.9081	0.946155
																														PI(17:0_18:1)	-0.15875	0.181921											TG(68:1)+NH4	-1.04474	0.945609
																														LPS(24:1)	-0.09796	0.180018											PC(42:10)+H	-0.22866	0.944292
																														Cer(d18:2/24:0(2OH))	0.148624	0.174161											ZyE(23:1)+NH4	0.130996	0.941334
																														PI(18:0_22:5)	0.097845	0.171314											PC(38:3e)+H	-0.51749	0.940814
																														PG(16:0_20:1)	-0.16692	0.167604											PI(16:1_20:4)-H	0.294098	0.940796
																														PC(18:0_15:1)	0.04867	0.166619											PC(42:8)+CH3COO	0.780083	0.938488
																														PE(O-17:2_20:4)	0.147555	0.165891											PC(34:5e)+H	0.393171	0.938167
																														PC(16:2_18:2)	0.252586	0.162252											PI(18:1_20:3)-H	0.448359	0.937545
																														PI(20:4_20:4)	0.240443	0.161918											PC(16:0e_20:3)+CH3COO	-0.60524	0.937287
																														Cer(d20:2/24:0)	-0.05871	0.159956											PA(34:1e)-H	0.382607	0.936431
																														PE(20:4_22:2)	0.062738	0.159528											PC(38:4e)+HCOO	0.121852	0.935787
																														Cer(d17:1/25:1)	-0.0803	0.159521											PC(35:2e)+H	0.515107	0.93485
																														PE(O-20:1_22:4)	0.057932	0.145986											PC(39:0e)+H	-0.30989	0.928652
																														Carnitine C12:0	-0.18447	0.145445											CerG2GNAc1(d40:1)+H	-2.12048	0.924679
																														Cer(t18:1/16:0(2OH))	0.079021	0.141462											TG(16:1_22:4_22:6)+NH4	1.47219	0.923639
																														PC(16:1_18:3)	-0.11667	0.140597											TG(18:1e_16:0_17:1)+NH4	0.253149	0.920868
																														PI(15:0_18:2)	-0.08668	0.132876											PS(19:1_18:0)-H	0.38535	0.920315
																														Cer(d18:2/16:0)	0.042635	0.131573											SM(t40:1)+H	0.494112	0.920075
																														PC(15:0_16:1)	0.048785	0.126749											PS(18:1_21:1)-H	0.479662	0.915606
																														Cer(t21:0/22:0)	-0.13219	0.123562											DG(32:0e)+Na	0.481699	0.912876
																														Cer(d20:1/26:1)	0.196964	0.120064											PE(18:1_24:0)+H	0.252364	0.910983
																														Cer(d23:0/18:1)	0.069371	0.118348											ChE(22:2)+NH4	0.251134	0.910888
																														LPC(15:0/0:0)	-0.03503	0.118174											PC(42:5)+H	-11.1994	0.910478
																														LPE(20:5)	-0.09865	0.116686											TG(18:1_20:2_22:5)+NH4	0.353555	0.909006
																														PC(14:0_15:1)	-0.05966	0.11345											TG(60:4e)+NH4	0.21021	0.906584
																														PC(18:3_18:1)	-0.03957	0.112639											MG(18:0)+H	0.108578	0.906042
																														PA(18:0_20:3)	0.070931	0.112489											LPE(22:5)-H	-0.42164	0.905086
																														PI(20:4_20:1)	0.058598	0.111421											PE(18:1e_22:6)-H	0.204223	0.904575
																														DG(16:0_24:1)	0.079485	0.110363											PC(34:1+O)+H	-0.32148	0.904555
																														Cer(d18:2/26:1)	-0.04302	0.108019											PS(18:0_18:1)-H	1.72754	0.904509
																														PC(15:0_16:0)	0.033133	0.106457											TG(16:0_18:1_18:1)+NH4	-3.77175	0.900461
																														PG(17:1_18:2)	-0.04328	0.104414											PC(18:1_20:3)+CH3COO	0.46271	0.900315
																														Carnitine C16:1-OH	0.124765	0.102905											DG(18:0_22:0)+NH4	-0.37134	0.899434
																														PE(20:5_18:2)	-0.05646	0.098524											PE(17:0_18:1)-H	0.20207	0.897423
																														PC(14:0_20:5)	-0.10359	0.097525											PC(34:1)+H	5.3723	0.894281
																														PE(18:0_22:1)	0.03758	0.096091											PE(16:0_18:3)-H	0.838659	0.893182
																														PI(18:0_17:1)	0.061884	0.09451											Hex2Cer(d32:1)+HCOO	0.160802	0.891981
																														PE(22:6_18:2)	0.05393	0.094412											PA(38:6e)-H	0.245776	0.89195
																														Cer(d18:1/16:1)	-0.0622	0.093184											TG(16:0_18:1_18:1)+NH4	1.33208	0.891224
																														DGDG(14:0_20:5)	-0.22241	0.092429											PC(43:5)+H	-0.45506	0.886772
																														PA(16:0_20:1)	-0.05713	0.090517											PC(30:2)+H	-0.49413	0.886752
																														Cer(t18:1/24:0)	0.038139	0.090326											Hex1Cer(d18:1_16:0)-H	0.523457	0.886139
																														Cer(d24:0/18:1)	-0.07609	0.087548											PE(42:2e)-H	0.32632	0.885937
																														PA(18:1_20:1)	0.044485	0.081131											PC(18:1_21:0)+H	0.252494	0.882163
																														PI(17:0_22:4)	-0.09171	0.08111											dMePE(36:3+Ox)-H	-1.71105	0.880983
																														PS(18:1_20:3)	-0.04707	0.079079											Hex2Cer(m42:0+O)+HCOO	-0.31377	0.880706
																														PE(O-20:0_18:1)	-0.03755	0.078233											PC(38:4)+H	0.218614	0.880648
																														PI(18:0_18:3)	-0.08985	0.076975											PE(40:1e)-H	0.155705	0.880393
																														Cer(d18:0/16:0)	0.032019	0.074069											Hex2Cer(d18:2_16:0)+H	-0.68566	0.877424
																														PE(P-16:0_24:6)	-0.0327	0.073715											PE(16:1e_22:6)-H	0.103227	0.877221
																														Cer(d16:1/23:0)	0.048574	0.072166											PC(16:0_18:1)+Na	0.413647	0.877179
																														Cer(t18:0/25:1(2OH))	-0.03585	0.070758											PC(36:4)+H	0.413647	0.877179
																														PE(O-16:2_16:1)	-0.09003	0.070061											SM(t42:7)+H	-1.05585	0.875396
																														PE(18:2_18:2)	-0.08486	0.062234											PC(18:0_16:0)+HCOO	0.117851	0.872774
																														DG(18:0_17:1)	0.06163	0.058512											TG(18:1+2O_16:0_18:1)+NH4	0.15327	0.872317
																														Cer(d19:1/22:0)	-0.02687	0.057382											PS(25:1_18:1)-H	-0.33679	0.871836
																														Cer(d18:2/22:0)	0.023691	0.056117											MG(16:0)+NH4	0.15319	0.871077
																														PE(O-18:1_22:5)	-0.01951	0.055827											PI(18:0_20:3)+NH4	-1.22928	0.871041
																														Cer(d18:1/25:0)	0.022692	0.055473											PE(18:2_18:2)+Na	-0.41573	0.870379
																														Cer(t18:0/23:0(2OH))	-0.05431	0.0515											PC(38:5)+HCOO	0.35879	0.870134
																														SPH(d18:0)	-0.05453	0.051233											PC(16:0e_18:2)+HCOO	-0.09015	0.869117
																														PG(15:0_16:1)	-0.04939	0.049225											PS(25:0_18:1)-H	-0.34624	0.868562
																														PG(20:0_22:6)	0.022325	0.047854											PS(18:1_22:5)+H	0.3237	0.868183
																														PC(13:0_18:1)	-0.01737	0.046021											PE(16:1_16:1)-H	0.709265	0.868062
																														LPE(P-22:0)	0.039909	0.044176											Hex2Cer(d18:1_20:0)+H	0.253861	0.867705
																														LPE(P-18:0)	-0.02339	0.043673											TG(18:0_10:4_20:5)+H	-0.06199	0.866617
																														PA(20:1_18:2)	0.022827	0.041776											GM2(d34:1)-H	2.25903	0.862115
																														Cer(d17:1/16:0)	-0.01495	0.040083											TG(16:0_17:1_18:1)+NH4	4.65809	0.861832
																														PG(16:0_20:4)	0.018389	0.037714											PI(34:0)-H	0.496225	0.860858
																														Cer(d17:1/23:1)	0.020197	0.035775											PE(16:1_18:1)-H	-0.11079	0.860463
																														PE(P-16:0_24:2)	-0.05406	0.035195											PC(38:0e)+H	-0.106	0.858854
																														PS(18:0_20:1)	-0.02448	0.033131											PC(34:4+Ox)-CH3	-0.98939	0.857359
																														PE(P-16:0_16:1)	-0.02046	0.030436											PC(39:3)+H	0.171373	0.857286
																														DG(16:0_20:1)	0.016138	0.029524											PA(16:0e_22:5)-H	1.02552	0.853292
																														Cer(d18:1/16:0)	0.013968	0.027841											SM(t34:2)+H	-0.31057	0.852925
																														LPC(O-18:0)	-0.00833	0.0275											DG(16:0_17:0)+NH4	0.204057	0.849959
																														Cer(d18:0/22:0)	0.018945	0.026335											PE(16:1_18:1)+H	-0.08936	0.847115
																														PE(18:0_22:5)	0.007142	0.026133											Cer(d41:0+O)+HCOO	-0.27769	0.84648
																														TG(16:0_16:0_17:0)	-0.02765	0.023674											Cer(d18:1_24:0)-H	-0.40085	0.846032
																														TG(15:0_16:0_18:0)	-0.02232	0.02367											dMePE(38:2e)-H	0.401507	0.844287
																														Carnitine C5:1	0.032738	0.023093											PC(18:1_14:1)+H	0.145201	0.842638
																														PE(18:2_19:1)	-0.02402	0.023036											PC(42:8)+H	-0.10098	0.841908
																														PE(20:1_18:0)	0.006297	0.021666											TG(28:0_18:0_18:1)+NH4	-0.56518	0.841202
																														PG(18:0_16:3)	0.014209	0.02114											TG(27:1_16:0_16:0)+NH4	0.141178	0.841028
																														PI(15:1_16:1)	0.610117	0.018401											TG(26:1_16:1_18:1)+NH4	0.104587	0.838096
																														PE(16:0_18:0)	0.010016	0.016546											dMePE(44:9+3O)-H	0.1447	0.837794
																														LNAPE(22:6/N-20:4)	0.023831	0.01641											PC(22:4_13:0)+H	0.370895	0.837099
																														PG(16:1_17:1)	0.006765	0.015584											ChE(26:0)+NH4	0.249679	0.836762
																														Cer(d17:0/15:0(2OH))	0.018154	0.014754											PE(18:0e_22:3)-H	0.265687	0.834843
																														DG(20:0_18:0)	0.015762	0.014052											PC(16:1_18:3)+HCOO	0.426226	0.833751
																														PC(16:0_20:5)	0.004199	0.011435											PC(40:8)+H	-0.15161	0.832607
																														PI(18:0_18:4)	0.56938	0.011156											PC(31:2)+H	-0.09088	0.832462
																														Cer(d18:2/23:1(2OH))	-0.00987	0.008983											Hex2Cer(d34:0)+HCOO	-0.36963	0.832449
																														SM(d18:1/21:1)	-0.00271	0.008405											Hex1Cer(t42:1)+HCOO	0.658041	0.831848
																														Cer(t24:0/18:1)	-0.00682	0.007331											PI(18:1_18:2)-H	0.288628	0.826392
																														MG(20:0)	-0.00732	0.004086											Hex2Cer(d36:1)+HCOO	-0.15435	0.825985
																														PG(14:0_20:5)	-0.00271	0.00165											Cer(m18:0_22:0)+H	0.138181	0.825003
																														PS(18:0_20:0)	-0.00074	0.001383											DG(16:0_24:1)+NH4	-0.07667	0.824686
																														Carnitine C6:1													TG(16:0e_16:1_22:6)+NH4	-0.56557	0.823453
																														Carnitine C14-OH													PC(37:5)+H	0.222173	0.822654
																														Carnitine C22:5													PC(34:1e)+H	-0.12729	0.822651
																														Carnitine C20:3													PC(16:1_18:1)+HCOO	-0.47078	0.822497
																														CE(23:3)													PC(16:0_22:5)+HCOO	0.107635	0.82216
																														Cer(t17:1/21:1(2OH))													PC(18:0_20:4)+HCOO	0.085975	0.817229
																														FFA(24:4)													TG(16:0_18:1_23:1)+NH4	0.256011	0.817193
																														LPC(14:1)													DG(17:1_18:1)+NH4	0.171929	0.814958
																														MG(20:3)													PC(32:1)+H	0.204541	0.813492
																														PC(18:1_16:2)													PE(25:0_18:1)-H	-0.25007	0.813336
																														PE(13:0_20:5)													Hex1Cer(t17:0_20:4)+HCOO	-0.43079	0.812377
																														PE(O-19:1_20:4)	1.41244												PC(20:1_18:1)+H	0.19178	0.812095
																														PG(18:1_20:5)													DG(16:1_14:0)+NH4	-0.19879	0.81083
																														PG(22:6_22:6)	0.232239												PC(36:4+O)+H	-0.24594	0.810434
																														PI(16:0_14:1)													PE(42:1)+Na	0.348368	0.809135
																														PI(17:2_21:2)	1.31245												PE(32:1e)+H	-0.34858	0.80806
																														PS(18:1_19:1)													TG(25:1_18:1_18:2)+NH4	0.382803	0.80615
																														SHexCer(d18:1:/16:0(OH))													SM(d36:0)+H	-0.3101	0.805671
																														SM(d18:2/18:1)	2.02216												CerG2GNAc1(t42:0)+H-H2O	0.365119	0.804099
																														TG(16:0_20:4_24:6)													Hex1Cer(t17:0_22:5)-H	0.882165	0.803073
																														TG(20:0_18:2_22:4)													LPC(18:2)+HCOO	-0.53956	0.802634
																														TG(18:2_20:3_22:5)													dMePE(16:1_18:1)-H	-3.42646	0.801216
																														TG(17:0_18:1_20:3)													PC(17:1_14:0)+HCOO	-0.27023	0.798115
																														TG(18:2_20:5_22:6)	3.11844												PC(44:4+O)-CH3	0.384091	0.796726
																														TG(15:0_18:1_18:2)													TG(52:2+5O)+NH4	-1.10316	0.795597
																														TG(19:0_18:1_20:1)													LPE(24:0)+H	-0.26581	0.791031
																														TG(14:0_16:1_17:1)													PI(18:1_22:5)-H	0.250025	0.790211
																														TG(16:0_18:1_21:0)													PE(16:1_22:5)-H	0.109157	0.790028
																														TG(18:2_22:5_22:6)													PE(24:0e)+H	-0.26501	0.789155
																														TG(20:1_22:1_18:4)													TG(16:0e_16:1_16:1)+NH4	-0.28585	0.787494
																														TG(18:0_18:0_22:6)													PE(22:1_22:5)-H	0.157031	0.786447
																														TG(19:0_18:1_22:6)													TG(18:1_18:1_22:5)+NH4	0.21337	0.785978
																														TG(16:0_22:6_22:6)	4.53668												PI(18:0e_16:0)-H	0.516649	0.783813
																														TG(18:0_22:5_22:6)													PE(14:1e_22:6)-H	-0.22486	0.783595
																														TG(18:1_22:1_22:6)													LPC(20:3)+H	-0.91275	0.782868
																														TG(17:1_18:1_20:4)													PE(16:1_20:5)+H	-0.25358	0.781903
																														TG(18:1_22:1_18:2)													PS(18:1_18:1)-H	0.320173	0.781495
																														TG(18:1_18:1_22:2)	4.27889												PS(17:0_18:1)-H	0.349696	0.781007
																														TG(16:0_17:0_22:5)													PS(40:6)+Na	-0.62516	0.777843
																																											PC(40:4)+H	-0.23743	0.77663
																																											LSM(d20:2)+H	0.175695	0.77476
																																											PC(22:5_20:4)+HCOO	0.480319	0.773923
																																											PI(19:0_20:3)-H	0.33587	0.772644
																																											PI(18:0_18:1)+Na	0.449275	0.771451
																																											PC(39:5e)+H	0.185745	0.770399
																																											PC(35:2)+H	-0.07287	0.767961
																																											PE(18:2_22:6)-H	0.098407	0.767762
																																											LPC(16:1e)+H	0.112599	0.765929
																																											ChE(18:0)+NH4	0.934566	0.765812
																																											TG(26:0_16:0_16:0)+NH4	0.183537	0.765622
																																											PS(18:0e_22:4)-H	0.450005	0.765483
																																											PC(34:1e)+H	-0.11497	0.764851
																																											PS(16:0_18:1)+H	0.270104	0.762631
																																											PI(18:1_20:4)+Na	0.237381	0.758508
																																											PC(34:2+O)+H	0.524323	0.754017
																																											PE(16:0e_16:0)-H	0.137719	0.753875
																																											SM(d18:1_24:0)+H	-0.07568	0.752811
																																											PE(22:0_20:4)+H	0.363648	0.750718
																																											SM(d42:3)+HCOO	-0.08556	0.749832
																																											TG(20:1_18:1_18:2)+NH4	0.570453	0.749812
																																											PC(16:0_18:1)+HCOO	-1.53132	0.749749
																																											PC(35:6)+H	0.112494	0.74883
																																											PE(15:0_18:1)-H	0.088161	0.746551
																																											PC(38:5)+H	0.083678	0.743944
																																											TG(16:0_12:0_14:0)+NH4	0.140607	0.743594
																																											LPE(20:5)-H	-0.42336	0.742759
																																											BisMePA(14:0_20:5)+NH4	0.280895	0.741507
																																											PE(14:0_20:4)+H	0.280895	0.741507
																																											dMePE(40:6e)-H	1.31977	0.741146
																																											TG(26:0_16:0_18:1)+NH4	0.103808	0.740715
																																											PC(35:2e)+H	-0.74832	0.739525
																																											PE(24:0_22:4)-H	-0.32674	0.738947
																																											PC(18:1_22:5)+HCOO	0.224118	0.738842
																																											Hex2Cer(d18:1_16:0)-H	0.522539	0.738537
																																											TG(27:1_16:0_18:1)+NH4	0.081325	0.738478
																																											CmE(24:2)+NH4	-0.08889	0.737452
																																											PC(38:7e)+H	0.18385	0.735777
																																											LPC(24:1)+H	-0.27999	0.735224
																																											Hex2Cer(d18:1_24:0)-H	0.201409	0.732729
																																											PC(16:1_16:1)+Na	-0.73277	0.729841
																																											PC(36:0)+H	0.209631	0.728895
																																											Cer(t42:1+O)+HCOO	0.19053	0.728627
																																											PC(40:3)+H	0.172553	0.728263
																																											PE(46:3)-H	-0.42097	0.727314
																																											ChE(23:1)+NH4	0.583356	0.72652
																																											PC(40:6e)+H	0.105867	0.72507
																																											MePC(36:5)+Na	0.392117	0.724239
																																											TG(9:2COOH_16:1_16:1)+H	-0.54194	0.722824
																																											PC(30:0e)+H	0.381479	0.722699
																																											MePC(30:2e)+Na	-0.67194	0.71987
																																											PC(35:5)+H	0.256355	0.719185
																																											DG(16:0_16:0)+Na	0.118833	0.719002
																																											PI(16:0_22:6)+NH4	0.341595	0.718289
																																											PE(19:0_18:1)+Na	0.41185	0.717898
																																											PC(16:0_22:4)+HCOO	-0.09367	0.717045
																																											PC(18:1_13:0)+H	0.133108	0.716938
																																											PI(18:1_18:1)+Na	0.519094	0.716613
																																											Hex2Cer(d18:1_26:2)+H	-0.38596	0.713895
																																											PC(31:1)+H	-0.0972	0.712721
																																											PC(16:0_16:0)+HCOO	0.231309	0.712346
																																											DG(36:5e)+NH4	0.390339	0.712172
																																											PE(18:1p_16:1)+H	0.212277	0.711572
																																											MePC(28:2)+NH4	0.131799	0.711367
																																											PC(18:0_20:3)+HCOO	0.560583	0.711221
																																											PE(42:6+3O)-H	0.271636	0.710681
																																											dMePE(40:6+3O)-H	0.271636	0.710681
																																											PE(18:1e_16:1)-H	0.230133	0.710416
																																											PC(32:3)+H	-0.68312	0.709592
																																											PC(32:2)+H	-0.91429	0.708689
																																											PS(20:0_18:1)-H	0.304084	0.708138
																																											PC(38:3e)+H	-0.29116	0.707999
																																											PE(32:0e)+H	0.16718	0.706656
																																											PI(18:1_20:4)+H	0.489039	0.706647
																																											PS(26:0_18:1)-H	-0.47467	0.706468
																																											LPC(26:0)+H	-0.40565	0.704349
																																											TG(7:1COOH_22:4_22:6)+Na	-0.67295	0.703734
																																											TG(60:2e)+NH4	-0.11987	0.703239
																																											PC(42:9)+H	0.18627	0.701431
																																											PC(34:3+OO)-CH3	-0.13582	0.70064
																																											dMePE(34:3+OO)-H	-0.13582	0.70064
																																											PG(19:1_18:0)-H	1.10976	0.699517
																																											Hex1Cer(t18:0_25:0)+H-H2O	-0.16252	0.699219
																																											TG(26:1_18:1_18:2)+NH4	-0.09014	0.697685
																																											DG(16:1_22:5)+NH4	-0.65947	0.696614
																																											PC(32:0CHO)+H	-0.26457	0.695672
																																											PS(18:1_22:0)-H	0.304094	0.695263
																																											PC(39:5e)+H	0.468538	0.694692
																																											TG(18:1_22:4_22:5)+NH4	0.839053	0.693715
																																											PE(16:1e_17:1)-H	0.189477	0.693654
																																											PI(16:0_16:0)-H	0.268641	0.692601
																																											PC(36:2+O)+H	-0.72311	0.691791
																																											PC(20:3_20:4)+HCOO	0.222458	0.691742
																																											PE(18:1_18:3)-H	0.499252	0.691481
																																											DG(30:2e)+NH4		0.691218
																																											PE(24:1_22:4)-H	0.189736	0.689625
																																											CL(18:1_16:1_16:1_18:1)-H	-0.31891	0.689451
																																											LPC(32:0)+Na	-0.10453	0.687977
																																											SM(d36:4)+H	0.311649	0.687927
																																											PE(24:0_20:4)-H	0.170008	0.686389
																																											PC(33:1e)+H	0.124201	0.68511
																																											MePC(38:8)+NH4		0.684875
																																											PE(24:1_22:5)-H	0.274068	0.684808
																																											PC(34:4)+H	0.289235	0.683893
																																											SM(d34:1)+HCOO	0.069019	0.683846
																																											PA(18:1_14:0)-H	0.514175	0.682675
																																											OAHFA(33:1)-H	-5.67994	0.681283
																																											LPE(16:1)+H	-1.98216	0.679819
																																											PC(40:5)+H	0.356806	0.677903
																																											PI(18:0_22:4)+NH4	0.240253	0.677736
																																											DG(16:1_18:1)+NH4	-0.15846	0.677554
																																											Hex2Cer(t34:0)+HCOO	0.31358	0.677448
																																											Cer(d18:1_24:0+O)+H	-0.28707	0.677313
																																											PE(24:1_20:3)-H	-1.24374	0.676987
																																											dMePE(30:3)-H	-0.2501	0.675779
																																											PA(16:0_18:1)-H	0.488218	0.674817
																																											PC(36:1e)+H	-0.23154	0.674649
																																											TG(16:0e_16:0_17:1)+NH4	0.199102	0.673268
																																											TG(16:0_16:0_18:1)+NH4	1.86626	0.672066
																																											PC(34:1e)+HCOO	1.37831	0.672015
																																											PE(18:0_22:6)-H	-0.16803	0.66751
																																											PE(40:4e)-H	0.21044	0.667111
																																											LPE(16:1)-H	-1.03582	0.666745
																																											TG(26:0_18:1_18:1)+NH4	-0.12222	0.666374
																																											LPC(16:1e)+HCOO	0.154158	0.664971
																																											PC(19:1_18:1)+H	0.314539	0.664685
																																											PE(18:1_22:1)+H	0.314539	0.664685
																																											PC(34:2+OO)+H	-1.46095	0.663605
																																											Hex2Cer(d33:1)+HCOO	-0.11693	0.661051
																																											PE(16:0_14:0)-H	-1.00418	0.661027
																																											PE(16:1_16:1)-H	-0.34113	0.657985
																																											PG(16:0_20:4)-H	0.193888	0.657149
																																											PE(16:1_20:4)-H	-0.67115	0.656584
																																											MePC(32:4)+Na	-0.24839	0.656561
																																											PC(34:4e)+H	0.206679	0.656219
																																											SM(d31:1)+HCOO	0.186928	0.655194
																																											PC(37:1e)+H	0.22103	0.65305
																																											DG(16:0_16:0)+NH4	0.164406	0.652031
																																											PG(16:1_16:1)-H	-0.31981	0.651555
																																											DG(18:1_18:1)+Na	-0.26098	0.651027
																																											PE(14:0_14:0)-H	-3.06268	0.649643
																																											PC(44:6)+H	-0.18531	0.648949
																																											PC(16:0_18:1)+HCOO	-0.98815	0.647478
																																											PI(17:0_20:3)-H	0.926609	0.647414
																																											PC(16:0_20:4)+HCOO	-0.30241	0.647274
																																											ChE(22:6)+NH4	-1.96476	0.644781
																																											PC(40:6)+H	-0.11916	0.643665
																																											TG(19:1_18:1_20:3)+NH4	0.551844	0.639415
																																											PC(18:1_20:2)+HCOO	0.038269	0.639065
																																											PE(16:0_14:0)+H	-0.96832	0.637516
																																											dMePE(40:7e)-H	-0.82536	0.635344
																																											Hex1Cer(m18:0_22:4)+HCOO	0.569951	0.635255
																																											PC(18:0_16:0)+Na	0.124597	0.634208
																																											DG(18:0_20:0)+NH4	0.153871	0.633406
																																											TG(20:1_18:1_20:2)+NH4	0.34936	0.633122
																																											Cer(d18:1_25:0)+HCOO	-0.47697	0.632637
																																											CmE(30:0)+NH4	0.727901	0.631573
																																											dMePE(15:0_16:1)-H	0.074909	0.630528
																																											PC(17:1_22:6)+HCOO	-0.16662	0.630154
																																											MePC(36:1)+NH4	0.259458	0.630111
																																											PC(18:1+2O_18:1)+HCOO	-0.85711	0.628993
																																											PC(40:7)+H	0.150201	0.628265
																																											PC(20:4_21:1)+H	0.388155	0.626853
																																											PS(18:0_22:4)-H	0.290458	0.625798
																																											PI(18:0_20:2)+NH4	0.320609	0.625199
																																											LPC(20:4)+HCOO	-0.24623	0.625077
																																											PC(18:1e_20:4)+HCOO	0.075286	0.623292
																																											PC(16:0_18:1)+HCOO	1.30942	0.622632
																																											PE(18:3_22:6)-H	0.14418	0.622607
																																											PS(26:1_18:1)-H	-0.4743	0.621761
																																											TG(18:1e_16:0_20:3)+NH4	0.101077	0.62173
																																											PS(40:5e)-H	0.257629	0.621238
																																											PE(18:1e_22:6)-H	0.0971	0.61869
																																											Hex2Cer(d40:2)+HCOO	0.19393	0.618547
																																											PS(18:2_22:6)-H	-0.19078	0.616207
																																											PE(22:5_20:4)-H	0.118017	0.614597
																																											PC(36:3+OO)+HCOO	-1.16526	0.614201
																																											PC(17:1_22:5)+HCOO	-0.38745	0.612994
																																											PC(43:5e)+H	0.314528	0.612681
																																											PE(19:0_20:4)+H	0.414339	0.610778
																																											TG(20:1_18:1_22:5)+NH4	0.321262	0.610637
																																											dMePE(22:6+O_17:0)-H	0.143271	0.610481
																																											AcCa(16:1)+H	-0.15867	0.610357
																																											TG(26:1_18:1_20:3)+NH4	-0.12052	0.609916
																																											PIP2(31:6e)-H	-0.31089	0.609889
																																											PC(39:4)+H	0.140095	0.603522
																																											PC(44:5e)+H	0.269641	0.603378
																																											TG(18:1_18:2_24:2)+NH4	-0.09238	0.602763
																																											TG(18:2_17:1_18:2)+NH4	0.665995	0.602621
																																											MG(20:3)+NH4	0.877216	0.601385
																																											PC(46:6)+H	-0.21957	0.601233
																																											AcCa(18:0)+H	0.177755	0.600126
																																											PI(18:1_18:1)-H	0.21099	0.599829
																																											PC(18:1+O_16:0)+HCOO	-0.26939	0.599285
																																											PC(38:3)+H	0.069325	0.598109
																																											LPE(20:4)-H	-0.26811	0.597526
																																											DG(16:1_16:1)+NH4	-0.22173	0.596191
																																											CL(18:2_16:1_16:1_18:2)-H	0.259307	0.595784
																																											PS(32:2e)-H		0.595412
																																											PE(16:1p_22:5)+H	0.480587	0.595382
																																											CL(14:0_18:1_16:1_18:1)-H	-0.2497	0.595196
																																											AcCa(12:0)+H	-1.13947	0.594971
																																											PC(20:1_22:5)+HCOO	-0.92203	0.593272
																																											PC(33:0e)+H	-0.09549	0.589725
																																											PE(20:1e_22:5)-H	0.086003	0.589025
																																											PE(18:1_23:1)-H	0.137396	0.588657
																																											PS(16:0_24:0)-H	-0.28522	0.588529
																																											PC(40:4e)+H	0.122914	0.586729
																																											PC(18:1e_16:0)+HCOO	-0.2723	0.585376
																																											PC(37:2)+H	0.092526	0.585193
																																											PS(18:0_20:3)-H	0.358038	0.584551
																																											PC(22:5_21:1)+H	0.225733	0.58308
																																											TG(28:0_16:0_18:0)+NH4	-0.44131	0.581253
																																											DG(32:2e)+H	0.171242	0.581094
																																											PI(16:0_20:3)-H	0.402326	0.58084
																																											PE(18:1_18:3)+H	-0.70866	0.580821
																																											PS(16:0_14:0)-H	-0.34222	0.580307
																																											PC(34:2e)+CH3COO	-1.37252	0.579951
																																											DG(36:3e)+NH4	0.273524	0.579183
																																											LPC(16:0e)+HCOO	0.123584	0.578565
																																											Hex2Cer(d18:1_24:1)+H	0.161416	0.577005
																																											SM(d18:2_18:3)+H	0.24465	0.574357
																																											SM(d36:2)+HCOO	-0.18217	0.573327
																																											Hex1Cer(t18:0_20:0)+H-H2O	0.217831	0.573188
																																											PIP(20:3e_18:0)-H	0.345815	0.572973
																																											PC(37:5e)+H	-0.41546	0.569798
																																											TG(46:1e)+NH4	-0.52073	0.568658
																																											OAHFA(30:0)-H	-22.7673	0.56859
																																											PE(18:1_22:0)-H	0.167143	0.567818
																																											MePC(37:0e)+NH4	-0.12609	0.567573
																																											DG(20:1)+Na	1.85213	0.567552
																																											CL(17:1_16:1_18:1_14:0)-H	-0.20617	0.565245
																																											Hex2Cer(d42:3)+HCOO	0.092164	0.565151
																																											PE(34:2e)+Na	0.322506	0.561828
																																											PC(38:2)+H	0.071422	0.560702
																																											PE(16:1e_20:3)-H	0.195952	0.559888
																																											PEt(41:4)-H	0.156974	0.558961
																																											PC(16:0e_22:3)+HCOO	-0.19407	0.558384
																																											CL(24:0_18:0_18:0_16:0)-2H	0.654662	0.557038
																																											PS(18:1_24:0)+H	0.311145	0.556811
																																											LPE(22:4)+H	-0.73576	0.555605
																																											PC(38:6e)+H	-0.15985	0.554643
																																											PC(18:0_18:1)+HCOO	0.102543	0.554439
																																											PC(40:8e)+H	-0.38519	0.554229
																																											TG(52:9)+H	-0.3254	0.554133
																																											PC(42:7)+CH3COO	0.227893	0.5541
																																											Hex2Cer(d18:1_24:1)-H	0.316852	0.553476
																																											TG(19:1_16:0_18:0)+NH4	0.06404	0.553458
																																											OAHFA(28:0)-H	-4.26398	0.552826
																																											TG(18:2+5O_18:0_18:0)+NH4	-0.30557	0.550248
																																											PC(32:2+OO)-CH3	-0.28281	0.549588
																																											PS(18:0_22:3)-H	0.281926	0.549577
																																											PE(16:0p_22:5)+H	0.439692	0.547323
																																											PC(19:1_18:0)+HCOO	-0.11922	0.545539
																																											PC(16:0_24:1)+HCOO	-0.10906	0.544265
																																											PI(18:0_22:5)+NH4	0.67741	0.543763
																																											LPC(34:0)+Na	-0.03589	0.542028
																																											SM(d33:1)+H	0.120622	0.541252
																																											PE(16:1e_20:4)-H	0.096853	0.538689
																																											PC(18:0_17:0)+HCOO	0.378342	0.537888
																																											PC(35:0)+H	0.117719	0.536729
																																											MG(22:4)+NH4	0.27285	0.53653
																																											TG(28:0_16:0_16:0)+NH4	-0.17506	0.536267
																																											PS(18:1_18:1)+H	0.174121	0.534974
																																											PC(16:1_12:0)+H	-0.23737	0.534074
																																											PE(16:0e_17:1)-H	0.160567	0.533882
																																											TG(26:1_18:1_20:2)+NH4	-0.12565	0.532652
																																											dMePE(42:6)-H	-0.65376	0.531063
																																											PE(22:0_22:6)-H	-0.11319	0.530683
																																											Hex1Cer(d16:0_24:5)+HCOO	0.136076	0.53041
																																											LPC(18:0e)+H	0.158014	0.529353
																																											PC(42:5e)+H	0.06505	0.529328
																																											TG(18:1_22:1_22:4)+NH4	-0.19809	0.528994
																																											DG(34:0e)+NH4	0.069735	0.528838
																																											PC(41:4)+H	-1.30143	0.528784
																																											TG(26:1_18:1_22:5)+NH4	-0.35326	0.528627
																																											PE(16:0_16:0)-H	-0.54132	0.528315
																																											PA(36:1e)-H	-0.1637	0.527005
																																											LPE(24:1)-H	0.108816	0.524099
																																											PE(20:0_20:4)-H	0.103715	0.523593
																																											Hex2Cer(d18:1_14:0)+H	0.210316	0.523496
																																											DG(25:1e)+NH4	-7.22232	0.523492
																																											PC(16:1_22:6)+HCOO	-0.59775	0.523077
																																											PC(16:0e_20:4)+HCOO	0.066817	0.522153
																																											PI(16:1_18:1)+H	-0.27388	0.522102
																																											PI(32:1)+NH4	-0.29973	0.520429
																																											PI(41:7+OO)-H	0.331351	0.520209
																																											PC(18:2e_21:0)+H	0.295921	0.519202
																																											PC(18:1+2O_20:2)+CH3COO	-0.35153	0.518631
																																											TG(16:0_17:1_22:6)+NH4	1.07577	0.517438
																																											PS(36:4)-H	-0.28897	0.51672
																																											LPC(14:0)+HCOO	-0.4101	0.516685
																																											PC(35:4COOCH3)+H	-1.56077	0.515461
																																											PI(18:0_22:2)-H	0.314896	0.514989
																																											PC(16:1e_18:2)+HCOO	0.068157	0.512581
																																											TG(28:1_18:1_18:1)+NH4	-0.15535	0.510953
																																											MePC(32:3e)+Na	-0.15538	0.510839
																																											Hex2Cer(d18:1_24:1)+HCOO	0.127498	0.510583
																																											MePC(34:5)+NH4	1.15208	0.510564
																																											DG(14:0e)+Na	1.43603	0.510116
																																											PC(36:4)+H	0.475451	0.508276
																																											TG(18:1e_18:1_22:4)+NH4	0.16309	0.507822
																																											PC(34:1)+H	0.101103	0.506762
																																											TG(9:2COOH_22:6_22:6)+H	-0.4615	0.506482
																																											MePC(35:1)+NH4	0.213087	0.502855
																																											PC(16:1e_20:5)+HCOO	0.17958	0.501189
																																											TG(16:0_16:0_17:1)+NH4	-1.10662	0.501178
																																											SM(d32:1)+HCOO	0.082997	0.501154
																																											TG(22:6_12:2_22:6)+H	-0.45638	0.500698
																																											MePC(34:4)+Na	0.284301	0.500469
																																											PE(22:5_18:2)+H	0.284301	0.500469
																																											PE(16:1_20:4)+H	-0.79837	0.500073
																																											PI(16:0e_22:4)-H	0.487775	0.499519
																																											PC(40:2)+H	0.146446	0.499162
																																											PC(36:4e)+CH3COO	0.173303	0.496301
																																											PE(16:1_16:1)+H	-0.16777	0.495395
																																											PE(16:1_18:3)-H	-0.40614	0.494925
																																											Cer(d18:2_24:1)-H	-0.28681	0.494465
																																											Hex2Cer(d18:1_16:0)+HCOO	0.067799	0.494426
																																											PS(16:0_22:6)-H	0.241843	0.493925
																																											SM(d41:2)+H	0.099755	0.490287
																																											DG(53:1)+NH4	0.248078	0.490139
																																											TG(16:1_16:1_20:4)+NH4	0.598415	0.488844
																																											LPC(14:0)+H	-0.46979	0.487731
																																											MePC(38:0)+NH4	-0.42123	0.487531
																																											PS(18:0e_18:1)-H	0.225521	0.487358
																																											PE(16:0p_16:1)+H	0.104948	0.486527
																																											ChE(17:1)+NH4	-0.08573	0.486321
																																											TG(16:1_14:0_18:3)+NH4	0.592185	0.486201
																																											LPC(20:4)+H	-0.19511	0.486108
																																											Cer(t46:0)+HCOO	-1.45567	0.483868
																																											PI(18:0_22:4)-H	0.183813	0.483858
																																											Cer(t18:0_26:0+O)+H	-6.00407	0.483353
																																											PE(20:1e_20:4)-H	0.11884	0.482963
																																											Cer(d38:2)+HCOO	-0.27336	0.482948
																																											PI(18:0_18:0)-H	0.270099	0.482851
																																											PE(18:1_22:4)+Na	0.23951	0.482697
																																											PE(22:4_20:4)+H	0.23951	0.482697
																																											Hex2Cer(d18:1_22:1)+H	0.187585	0.482567
																																											PC(19:1_20:3)+HCOO	0.069248	0.482481
																																											SM(d43:5)+H	-0.40693	0.481716
																																											PI(18:1+O_16:0)-H	-3.54479	0.480797
																																											TG(13:0COOCH3_18:1_18:1)+NH4	0.103095	0.480473
																																											PS(26:1_18:1)+H	-0.44974	0.480004
																																											PA(16:1_16:1)-H	0.496761	0.478837
																																											PE(40:5e)+Na	-2.22467	0.476967
																																											PC(35:1)+H	0.144976	0.476722
																																											PC(32:2)+HCOO	-1.03679	0.476334
																																											PE(17:1_16:1)-H	-0.1203	0.476053
																																											TG(16:0_16:0_17:0)+NH4	0.549715	0.476001
																																											TG(18:0_18:1_18:1)+NH4	0.806775	0.475828
																																											DG(34:1e)+NH4	-0.08598	0.475584
																																											PS(18:1_22:5)-H	0.076433	0.475311
																																											PE(14:0_14:0)+H	-2.26768	0.475189
																																											PC(17:0_18:1)+HCOO	-0.46338	0.474832
																																											PC(40:9)+H	0.163319	0.473452
																																											PC(34:2+O)+H	-0.75519	0.472979
																																											SM(d42:4)+HCOO	0.566679	0.472735
																																											MePC(41:1)+NH4	0.094225	0.472348
																																											PE(15:0_16:0)-H	-0.54632	0.471203
																																											OAHFA(26:0)-H	-5.02694	0.470652
																																											ChE(25:1)+NH4	0.095582	0.46998
																																											TG(16:0_17:0_18:1)+NH4	1.2269	0.468904
																																											PE(36:1CHO)-H		0.468416
																																											MePC(37:0)+NH4	-0.20772	0.467717
																																											DG(36:1e)+NH4	-0.14866	0.467192
																																											PG(18:1+O_16:0)-H	-6.32273	0.466447
																																											PE(25:1_18:1)-H	0.12063	0.46644
																																											PC(30:0)+H	-0.10692	0.465353
																																											Hex2Cer(d34:2)+HCOO	0.130222	0.463359
																																											LPC(16:1)+HCOO	-1.09233	0.46308
																																											LPC(16:1)+H	-1.06661	0.462083
																																											PC(16:0_22:1)+HCOO	-0.18271	0.461924
																																											PC(38:5e)+H	0.867785	0.461308
																																											PE(18:1p_22:4)+H	0.092679	0.461141
																																											SM(d34:1)+H	3.11027	0.460981
																																											SM(d41:2)+HCOO	-0.07141	0.460809
																																											PC(34:1)+H		0.459593
																																											Cer(d26:1)+H	-5.40351	0.457955
																																											PC(32:4e)+HCOO	-0.26611	0.457886
																																											Co(Q10)+H	0.359991	0.455731
																																											PC(34:1)+H	-1.40783	0.455632
																																											SM(d40:2)+HCOO	-0.06652	0.455625
																																											PS(17:1_18:1)-H	-0.95973	0.455143
																																											PE(16:1e_22:5)-H	0.173601	0.452484
																																											PIP(18:0e_20:4)-H	0.227932	0.452128
																																											PI(18:2+O_16:0)-H		0.451982
																																											PC(32:1CHO)+H	-1.42417	0.451805
																																											SM(d42:4)+H	0.321451	0.451538
																																											TG(5:0COOCH3_18:1_24:1)+NH4	-0.31369	0.450524
																																											TG(18:2+O_16:0_16:0)+NH4	1.41243	0.449663
																																											LPE(22:0)-H	0.138887	0.449408
																																											DG(18:1_18:1)+NH4	0.069995	0.449096
																																											PS(18:1_24:2)-H	0.228715	0.44814
																																											PE(33:0CHO)-H		0.447797
[truncated: 736 more rows]
[truncated: 4 more columns]

## Sheet: Figure 7
																														Fig 7A, S8A-D					Figure 7B
[truncated: 1,501 more rows]

[truncated: 10 more sheets: Figure S1, Figure S2, Figure S3, Figure S4, Figure S5, Figure S6, Figure S7, Figure S8b, Figure S9, Figure S10]
